# Supplementary material for: Increased expression of fragmented tRNA promoted neuronal necrosis
Source: Cell Death Dis. 2021 Aug 30;12(9):823. doi: 10.1038/s41419-021-04108-6 (PMC8405691; doi:10.1038/s41419-021-04108-6)
Supplement: Supplementary file 6 — table S1-S47 [file 41419_2021_4108_MOESM6_ESM.xlsx]

## Sheet: Table S1
The upregulated tRFs & tiRNA in glutamate treated group compared with the control group (fold change > 1.5, P < 0.05) that go with Figure 1A
#log2FC >= 0.585 #p-value cut-off <= 0.05 #q-value cut-off <= 1.00 #Gene biotype: tRFs #Condition pair: up_Glu_vs_neuron-Control Column A: tRF_ID, The ID of tRF & tiRNA. Column B: tRF_Seq, The sequence of tRF & tiRNA. Column C: Type, The type of tRF & tiRNA. Column D: Length, The length of sequence. Column E: AlignInfo, Alignment information, format (tRNA_id,tRNA_Seq,aminoacid-anticodon,start);*.…
Annotation					DE Statistic						CPM
tRF_ID	tRF_Seq	Type	Length	AlignInfo	log2FC	Fold_Change	p_value	q_value	Glu_CPM	neuron-con_CPM	Glu-1	Glu-2	Glu-3	neuron-con-1	neuron-con-2	neuron-con-3
tRF-Gln-TTG-005	AATTTTGAATTCTT	tRF-2	14	chrM.trna4-GlnTTG,TAGGATAGGGTGTATTGGTAGCACGGAGAATTTTGAATTCTTAGGTGTAGGTTCAATTCCTATTGTCCTAGCCA,Gln-TTG,28	7.64661	200.382	2.44817e-10	2.04597e-08	5.67433	-1.97228	49.6561	60.4806	25.3944	0	0	0
tRF-Leu-TAA-019	AGACTTAAAACCTTG	tRF-2	15	chrM.trna1-LeuTAA,ATTAGGGTGGCAGAGCCAGGTAATTGCGTAAGACTTAAAACCTTGTTCCCAGAGGTTCAAATCCTCTCCCTAATACCA,Leu-TAA,30	7.63391	198.626	1.76918e-09	1.03497e-07	5.66163	-1.97228	57.9322	52.5226	21.7666	0	0	0
tRF-His-GTG-017	TAGACTGTGAATCT	tRF-2	14	chrM.tRNA11-HisGTG,GTAGGTATAGTTTACAAAAAACATTAGACTGTGAATCTAACAACAGGAAATCAAATTCCTTATTTACCCCA,His-GTG,24	6.67807	102.4	7.71112e-06	0.000166006	11.9304	5.25231	6875.72	2059.52	721.926	133.141	0	8.97827
tRF-His-GTG-003	AGACTGTGAATCTAA	tRF-2	15	chrM.tRNA11-HisGTG,GTAGGTATAGTTTACAAAAAACATTAGACTGTGAATCTAACAACAGGAAATCAAATTCCTTATTTACCCCA,His-GTG,25	6.55583	94.0806	3.50224e-05	0.000487812	4.58355	-1.97228	31.4489	30.2403	3.62777	0	0	0
tRF-Phe-GAA-020	AAAATCCCATAAACACCA	tRF-3a	18	chrM.tRNA1-PheGAA,GTTAATGTAGCTTATAATAAAGCAAAGCACTGAAAATGCTTAGATGGATTCAAAAATCCCATAAACACCA,Phe-GAA,52	6.40916	84.9864	2.84878e-06	8.33267e-05	4.43688	-1.97228	11.5864	27.0571	18.1388	0	0	0
tRF-Met-CAT-004	AACCCTTCCCGTACTACCA	tRF-3b	19	chrM.tRNA5-MetCAT,AGTAAGGTCAGCTAACTAAGCTATCGGGCCCATACCCCGAAAATGTTGGTCTAAACCCTTCCCGTACTACCA,Met-CAT,53	6.18573	72.7933	1.36179e-05	0.000234309	4.21346	-1.97228	8.27602	27.0571	14.5111	0	0	0
tRF-Cys-GCA-065	TCCTCTACTAAGGCTTCCA	tRF-3b	19	chrM.tRNA19-CysGCA,AGCCTTAAGGTGATTATCATGTCGAATTGCAAATTCGAAGGTGTAGAGAATCTCCTCTACTAAGGCTTCCA,Cys-GCA,52	6.00493	64.2192	1.3545e-10	1.8126e-08	6.0024	-0.00253482	56.2769	84.3545	32.6499	2.29553	0	0
tRF-Met-CAT-006	ACCCTTCCCGTACTACCA	tRF-3a	18	chrM.tRNA5-MetCAT,AGTAAGGTCAGCTAACTAAGCTATCGGGCCCATACCCCGAAAATGTTGGTCTAAACCCTTCCCGTACTACCA,Met-CAT,54	5.9317	61.0407	0.000769804	0.00625466	3.95942	-1.97228	3.31041	11.1412	21.7666	0	0	0
tRF-Arg-TCG-011	GATTTCGACTCATT	tRF-2	14	chrM.tRNA10-ArgTCG,TGGTAATTAGTTTAAATAAAATTAATGATTTCGACTCATTAGATTATGATAATAATCATAATTACCAACCA,Arg-TCG,26	5.33334	40.3176	1.75243e-05	0.000277074	5.30912	-0.024219	59.5874	15.9159	18.1388	2.29553	0	0
tRF-Cys-GCA-047	CCTCTACTAAGGCTTCCA	tRF-3a	18	chrM.tRNA19-CysGCA,AGCCTTAAGGTGATTATCATGTCGAATTGCAAATTCGAAGGTGTAGAGAATCTCCTCTACTAAGGCTTCCA,Cys-GCA,53	5.15885	35.7248	2.06219e-10	2.01064e-08	7.67211	2.51326	182.072	227.598	123.344	18.3642	0	0
tRF-Trp-TCA-001	AAACAAGTTTAACTTCTGCCA	tRF-3b	21	chrM.tRNA6-TrpTCA,AGAAGTTTAGGATATACAGTCCAAGAGCCTTCAAAGCCCTTAGAAAACAAACAAGTTTAACTTCTGCCA,Trp-TCA,48	4.91558	30.1813	2.8815e-14	1.68568e-11	9.88477	4.96919	491.596	1201.65	787.226	34.4329	39.5235	33.6685
tRF-Tyr-GTA-038	TTGAGCCCCCTTTTTACCACCA	tRF-3b	22	chrM.tRNA18-TyrGTA,GGTAAAATGGCTGAGTAAGCATTAGACTGTAAATCTAAAGACAGGGGTTGAGCCCCCTTTTTACCACCA,Tyr-GTA,47	4.85591	28.9583	1.44638e-05	0.000235037	4.8976	0.0416941	31.4489	22.2823	19.9527	0	0	2.24457
tRF-Ser-GCT-034	AAGAAAGTATGCAA	tRF-5a	14	chrM.tRNA12-SerGCT,AAGAAAGTATGCAAGAACTGCTAATTCATGCACCCATACCTAAAACATATGGCTTTCTTACCA,Ser-GCT,0	4.80107	27.8782	1.54923e-10	1.8126e-08	7.09574	2.29467	124.14	162.343	76.1832	4.59105	0	8.97827
tRF-His-GTG-002	AGACTGTGAATCTA	tRF-2	14	chrM.tRNA11-HisGTG,GTAGGTATAGTTTACAAAAAACATTAGACTGTGAATCTAACAACAGGAAATCAAATTCCTTATTTACCCCA,His-GTG,25	4.79342	27.7309	6.16931e-06	0.000150377	6.0339	1.24047	96.0019	57.2974	16.325	6.88658	0	0
tRF-His-GTG-018	TAGACTGTGAATCTA	tRF-2	15	chrM.tRNA11-HisGTG,GTAGGTATAGTTTACAAAAAACATTAGACTGTGAATCTAACAACAGGAAATCAAATTCCTTATTTACCCCA,His-GTG,24	4.57894	23.9	0.000488846	0.00439961	4.55225	-0.0266863	36.4145	20.6907	3.62777	2.29553	0	0
tRF-Trp-TCA-002	AACAAGTTTAACTTCTGCCA	tRF-3b	20	chrM.tRNA6-TrpTCA,AGAAGTTTAGGATATACAGTCCAAGAGCCTTCAAAGCCCTTAGAAAACAAACAAGTTTAACTTCTGCCA,Trp-TCA,49	4.56826	23.7237	2.24516e-11	6.56709e-09	9.49889	4.93064	375.731	814.896	652.998	27.5463	31.6188	40.4022
tRF-Cys-GCA-010	CTCTACTAAGGCTTCCA	tRF-3a	17	chrM.tRNA19-CysGCA,AGCCTTAAGGTGATTATCATGTCGAATTGCAAATTCGAAGGTGTAGAGAATCTCCTCTACTAAGGCTTCCA,Cys-GCA,54	4.05962	16.6751	2.81981e-07	1.09972e-05	6.75868	2.69906	110.899	93.904	67.1137	18.3642	0	2.24457
tRF-Gln-TTG-054	TAGGATAGGGTGTATTGGTAGCACGGAG	tRF-5c	28	chrM.trna4-GlnTTG,TAGGATAGGGTGTATTGGTAGCACGGAGAATTTTGAATTCTTAGGTGTAGGTTCAATTCCTATTGTCCTAGCCA,Gln-TTG,0	4.05031	16.5678	3.4757e-06	9.23022e-05	8.67352	4.62322	92.6914	574.565	409.938	11.4776	23.7141	40.4022
tRF-Pro-TGG-009	GTTCCTTCTTCTTGACCA	tRF-3a	18	chrM.tRNA15-ProTGG,CAAGAAGTAGTTTAAATAGAATATCAGCTTTGGGTGTTGATGGTGGGGAGGTAGTTCCTTCTTCTTGACCA,Pro-TGG,53	3.99155	15.9065	7.27289e-05	0.000850928	4.81411	0.822559	34.7593	33.4235	7.25554	2.29553	0	2.24457
tRF-Ser-GCT-035	AAGAAAGTATGCAAG	tRF-5a	15	chrM.tRNA12-SerGCT,AAGAAAGTATGCAAGAACTGCTAATTCATGCACCCATACCTAAAACATATGGCTTTCTTACCA,Ser-GCT,0	3.96325	15.5976	1.16943e-10	1.8126e-08	8.54078	4.57753	326.075	442.463	217.666	22.9553	23.7141	31.424
tRF-Met-CAT-029	TAAACCCTTCCCGTACTACCA	tRF-3b	21	chrM.tRNA5-MetCAT,AGTAAGGTCAGCTAACTAAGCTATCGGGCCCATACCCCGAAAATGTTGGTCTAAACCCTTCCCGTACTACCA,Met-CAT,51	3.94305	15.3807	0.000308252	0.00295618	3.98153	0.0384773	8.27602	20.6907	12.6972	0	0	2.24457
tRF-Met-CAT-014	AGTAAGGTCAGCTAACTAAGCT	tRF-5b	22	chrM.tRNA5-MetCAT,AGTAAGGTCAGCTAACTAAGCTATCGGGCCCATACCCCGAAAATGTTGGTCTAAACCCTTCCCGTACTACCA,Met-CAT,0	3.88028	14.7258	3.01082e-05	0.000440332	5.91757	2.0373	72.829	33.4235	38.0916	4.59105	0	6.7337
tRF-Ser-TGA-035	GAGAAAGACATAAT	tRF-5a	14	chrM.tRNA17-SerTGA,GAGAAAGACATAATGGTTATGAAATTGGCTTGAAACCAGTTGTAGGGGGTTCGAATCCTTCCTTTCTTACCA,Ser-TGA,0	3.76146	13.5616	0.00294145	0.0195539	3.80208	0.0406188	14.8968	22.2823	1.81388	0	3.95235	0
tRF-His-GTG-028	AATTCCTTATTTACCCCA	tRF-3a	18	chrM.tRNA11-HisGTG,GTAGGTATAGTTTACAAAAAACATTAGACTGTGAATCTAACAACAGGAAATCAAATTCCTTATTTACCCCA,His-GTG,53	3.75135	13.4669	1.93994e-05	0.000298649	4.57446	0.82311	18.2072	33.4235	12.6972	2.29553	0	2.24457
tRF-Gln-CTG-021	TGGACTCTGAATCC	tRF-2	14	chr10.trna11252-GlnCTG,GGTTCCATGGTGTAATGGTTAGCACTCTGGACTCTGAATCCAGCGATCCGAGTTCAAATCTCGGTGGAACCTCCA,Gln-CTG,27;chr17.trna1911-GlnCTG,GGTTCTATGGTATAGTGGTTAGCACTCTGGACTCTGAATCCAGTGATCCGAGTTCAAATCTCGGTGGGACCTCCA,Gln-CTG,27;chr17.trna3673-GlnCTG,GGTTCCATGGTGTAATGGTTAGCACTCTGGACTCTGAATCCAGCGATCCGAGTTCAAATCTCGGTGGGACCTCCA,Gln-CTG,27;chr17.trna3684-GlnCTG,GGTTCCATGGTGTAATGGTTAGCACTCTGGACTCTGAATCCAGTGATCC…	3.7134	13.1173	3.01211e-08	1.4684e-06	9.95077	6.23737	1277.82	814.896	419.007	142.323	75.0947	53.8696
tRF-Gln-TTG-051	TAGGATAGGGTGTATTGGTAGC	tRF-5b	22	chrM.trna4-GlnTTG,TAGGATAGGGTGTATTGGTAGCACGGAGAATTTTGAATTCTTAGGTGTAGGTTCAATTCCTATTGTCCTAGCCA,Gln-TTG,0	3.70069	13.0023	3.12813e-06	8.71409e-05	10.1331	6.4324	423.732	1101.38	1218.93	68.8658	59.2853	134.674
tRF-Pro-TGG-016	CAAGAAGTAGTTTAAATAGAATATCAGC	tRF-5c	28	chrM.tRNA15-ProTGG,CAAGAAGTAGTTTAAATAGAATATCAGCTTTGGGTGTTGATGGTGGGGAGGTAGTTCCTTCTTCTTGACCA,Pro-TGG,0	3.69883	12.9855	1.44616e-05	0.000235037	8.39501	4.69617	115.864	472.703	306.546	9.1821	19.7618	47.1359
tRF-Arg-TCG-021	TGATTTCGACTCATT	tRF-2	15	chrM.tRNA10-ArgTCG,TGGTAATTAGTTTAAATAAAATTAATGATTTCGACTCATTAGATTATGATAATAATCATAATTACCAACCA,Arg-TCG,25	3.63208	12.3984	0.00141205	0.0104332	4.93149	1.29941	51.3113	12.7328	9.06942	4.59105	0	2.24457
tRF-Met-CAT-002	AAACCCTTCCCGTACTACCA	tRF-3b	20	chrM.tRNA5-MetCAT,AGTAAGGTCAGCTAACTAAGCTATCGGGCCCATACCCCGAAAATGTTGGTCTAAACCCTTCCCGTACTACCA,Met-CAT,52	3.54864	11.7016	0.00141623	0.0104332	4.41752	0.868885	6.62082	27.0571	21.7666	0	3.95235	2.24457
tRF-Cys-GCA-051	CTCCCGCCTCTTTTT	tRF-1	15	pre_chrM.tRNA19-CysGCA,TAAATCTAAAGACAGGGGTTGAGCCCCCTTTTTACCAAAAAGCCTTAAGGTGATTATCATGTCGAATTGCAAATTCGAAGGTGTAGAGAATCTCCTCTACTAAGGCTTCTCCCGCCTCTTTTTCTGATAGGCGGGAGAAGTAGATTGA,Cys-GCA,108	3.45911	10.9975	1.08767e-05	0.000205253	5.16786	1.70875	36.4145	30.2403	23.5805	4.59105	3.95235	2.24457
tRF-Ser-GCT-072	AAGAAAGTATGCAAGAACTGCTAATTCA	tRF-5c	28	chrM.tRNA12-SerGCT,AAGAAAGTATGCAAGAACTGCTAATTCATGCACCCATACCTAAAACATATGGCTTTCTTACCA,Ser-GCT,0	3.45883	10.9954	3.62898e-06	9.23022e-05	6.04603	2.5872	44.6905	62.0722	58.0443	13.7732	3.95235	2.24457
tRF-Trp-TCA-003	AAGTTTAACTTCTGCCA	tRF-3a	17	chrM.tRNA6-TrpTCA,AGAAGTTTAGGATATACAGTCCAAGAGCCTTCAAAGCCCTTAGAAAACAAACAAGTTTAACTTCTGCCA,Trp-TCA,52	3.4001	10.5568	6.70035e-10	4.89963e-08	9.12502	5.72492	397.249	644.596	409.938	57.3882	94.8564	42.6468
tRF-Gln-TTG-057	TAGGATAGGGTGTATTGGTAGCACGGAGAAT	tRF-5c	31	chrM.trna4-GlnTTG,TAGGATAGGGTGTATTGGTAGCACGGAGAATTTTGAATTCTTAGGTGTAGGTTCAATTCCTATTGTCCTAGCCA,Gln-TTG,0	3.35331	10.2199	5.70365e-05	0.000709923	10.3104	6.95713	332.696	1935.38	1168.14	39.0239	217.379	161.609
tRF-Ser-TGA-040	GAGAAAGACATAATGGTTATGAAA	tRF-5b	24	chrM.tRNA17-SerTGA,GAGAAAGACATAATGGTTATGAAATTGGCTTGAAACCAGTTGTAGGGGGTTCGAATCCTTCCTTTCTTACCA,Ser-TGA,0	3.33498	10.0909	6.78928e-05	0.000810557	6.05184	2.71686	36.4145	47.7478	72.5554	4.59105	7.9047	8.97827
tRF-Gln-TTG-052	TAGGATAGGGTGTATTGGTAGCA	tRF-5b	23	chrM.trna4-GlnTTG,TAGGATAGGGTGTATTGGTAGCACGGAGAATTTTGAATTCTTAGGTGTAGGTTCAATTCCTATTGTCCTAGCCA,Gln-TTG,0	3.23849	9.43805	7.9456e-06	0.000166006	8.08154	4.84306	112.554	254.655	292.035	20.6597	31.6188	40.4022
tiRNA-Ser-GCT-001	AAGAAAGTATGCAAGAACTG	tiRNA-5	20	chrM.tRNA12-SerGCT,AAGAAAGTATGCAAGAACTGCTAATTCATGCACCCATACCTAAAACATATGGCTTTCTTACCA,Ser-GCT,0	3.23131	9.39121	1.98928e-06	6.45142e-05	10.5939	7.36257	1152.02	1550.21	1202.61	142.323	122.523	244.658
tRF-Trp-TCA-004	ACAAGTTTAACTTCTGCCA	tRF-3b	19	chrM.tRNA6-TrpTCA,AGAAGTTTAGGATATACAGTCCAAGAGCCTTCAAAGCCCTTAGAAAACAAACAAGTTTAACTTCTGCCA,Trp-TCA,50	3.22242	9.33352	7.90939e-06	0.000166006	7.83396	4.61154	119.175	221.232	223.108	9.1821	43.4759	31.424
tRF-Ser-TGA-038	GAGAAAGACATAATGGTTATGA	tRF-5b	22	chrM.tRNA17-SerTGA,GAGAAAGACATAATGGTTATGAAATTGGCTTGAAACCAGTTGTAGGGGGTTCGAATCCTTCCTTTCTTACCA,Ser-TGA,0	3.10934	8.62987	0.000320898	0.00302783	5.90393	2.79459	48.0009	54.1142	47.161	0	7.9047	13.4674
tRF-Thr-TGT-034	AGTCAATCTTCTCAGGACACCA	tRF-3b	22	chrM.tRNA14-ThrTGT,GTCCCGATAGTATAAAAATTACTCTGGTCTTGTAAACCAAAAATGAAGAGTCAATCTTCTCAGGACACCA,Thr-TGT,48	3.09845	8.56495	8.56968e-06	0.000172871	5.55215	2.4537	26.4833	71.6217	30.836	9.1821	3.95235	4.48914
tRF-Val-TAC-042	TAAAAATGAACACTTTGACCA	tRF-3b	21	chrM.tRNA2-ValTAC,CACAGTGTAGCTTAATCACAAAGCATCTGGCCTACACCCAGAAGAATTCATAAAAATGAACACTTTGACCA,Val-TAC,50	3.08025	8.45764	7.61171e-06	0.000166006	7.86928	4.78902	160.555	203.724	208.597	22.9553	19.7618	42.6468
tRF-Ser-GCT-073	AAGAAAGTATGCAAGAACTGCTAATTCAT	tRF-5c	29	chrM.tRNA12-SerGCT,AAGAAAGTATGCAAGAACTGCTAATTCATGCACCCATACCTAAAACATATGGCTTTCTTACCA,Ser-GCT,0	3.06135	8.34751	0.000350152	0.00325141	5.15441	2.09307	19.8625	41.3814	30.836	0	7.9047	6.7337
tRF-Leu-TAA-022	ATTAGGGTGGCAGAGC	tRF-5a	16	chrM.trna1-LeuTAA,ATTAGGGTGGCAGAGCCAGGTAATTGCGTAAGACTTAAAACCTTGTTCCCAGAGGTTCAAATCCTCTCCCTAATACCA,Leu-TAA,0	2.99315	7.96211	5.04111e-05	0.000648832	5.87665	2.8835	48.0009	54.1142	45.3471	4.59105	7.9047	11.2228
tRF-Trp-TCA-008	CAAACAAGTTTAACTTCTGCCA	tRF-3b	22	chrM.tRNA6-TrpTCA,AGAAGTTTAGGATATACAGTCCAAGAGCCTTCAAAGCCCTTAGAAAACAAACAAGTTTAACTTCTGCCA,Trp-TCA,47	2.97459	7.86034	5.2974e-07	1.93686e-05	7.78556	4.81097	109.243	243.514	206.783	39.0239	43.4759	20.2011
tRF-Pro-TGG-023	GGTAGTTCCTTCTTCTTGACCA	tRF-3b	22	chrM.tRNA15-ProTGG,CAAGAAGTAGTTTAAATAGAATATCAGCTTTGGGTGTTGATGGTGGGGAGGTAGTTCCTTCTTCTTGACCA,Pro-TGG,49	2.96886	7.82917	0.00490633	0.028992	4.32175	1.35289	9.93123	14.3243	23.5805	2.29553	3.95235	2.24457
tRF-Val-TAC-030	ATAAAAATGAACACTTTGACCA	tRF-3b	22	chrM.tRNA2-ValTAC,CACAGTGTAGCTTAATCACAAAGCATCTGGCCTACACCCAGAAGAATTCATAAAAATGAACACTTTGACCA,Val-TAC,49	2.96384	7.802	8.25694e-05	0.000912887	7.51414	4.55029	115.864	163.934	168.691	13.7732	15.8094	40.4022
tRF-Met-CAT-013	AGTAAGGTCAGCTAAC	tRF-5a	16	chrM.tRNA5-MetCAT,AGTAAGGTCAGCTAACTAAGCTATCGGGCCCATACCCCGAAAATGTTGGTCTAAACCCTTCCCGTACTACCA,Met-CAT,0	2.90876	7.50971	1.77677e-07	7.99549e-06	7.27218	4.36342	132.416	190.991	88.8803	27.5463	39.5235	11.2228
tRF-Leu-TAA-025	ATTAGGGTGGCAGAGCCAGGTAAT	tRF-5b	24	chrM.trna1-LeuTAA,ATTAGGGTGGCAGAGCCAGGTAATTGCGTAAGACTTAAAACCTTGTTCCCAGAGGTTCAAATCCTCTCCCTAATACCA,Leu-TAA,0	2.89669	7.44716	0.00268457	0.0182613	6.77993	3.88324	21.5177	122.553	128.786	4.59105	11.8571	26.9348
tRF-Ser-TGA-039	GAGAAAGACATAATGGTTATGAA	tRF-5b	23	chrM.tRNA17-SerTGA,GAGAAAGACATAATGGTTATGAAATTGGCTTGAAACCAGTTGTAGGGGGTTCGAATCCTTCCTTTCTTACCA,Ser-TGA,0	2.85415	7.23079	0.00072085	0.0059394	7.2327	4.37854	97.6571	128.919	139.669	6.88658	11.8571	40.4022
tRF-Ser-TGA-042	GAGAAAGACATAATGGTTATGAAATTGGC	tRF-5c	29	chrM.tRNA17-SerTGA,GAGAAAGACATAATGGTTATGAAATTGGCTTGAAACCAGTTGTAGGGGGTTCGAATCCTTCCTTTCTTACCA,Ser-TGA,0	2.79378	6.93444	0.00041809	0.0038216	5.31915	2.52537	33.1041	52.5226	21.7666	4.59105	0	11.2228
tRF-Ala-TGC-067	TATAGTCTTACAGTCCTTACCA	tRF-3b	22	chrM.tRNA21-AlaTGC,GAGGATTTAGCTTAATTAAAGCAGTTGATTTGCATTTAACAGATGTAAGATATAGTCTTACAGTCCTTACCA,Ala-TGC,50	2.75819	6.76546	0.00894268	0.0467095	3.57284	0.814653	14.8968	9.54956	5.44165	2.29553	3.95235	0
tRF-Trp-TCA-009	CAAGTTTAACTTCTGCCA	tRF-3a	18	chrM.tRNA6-TrpTCA,AGAAGTTTAGGATATACAGTCCAAGAGCCTTCAAAGCCCTTAGAAAACAAACAAGTTTAACTTCTGCCA,Trp-TCA,51	2.71149	6.54998	7.47215e-07	2.5713e-05	7.34049	4.629	105.933	190.991	125.158	29.8418	35.5712	22.4457
tRF-Pro-TGG-017	CAAGAAGTAGTTTAAATAGAATATCAGCT	tRF-5c	29	chrM.tRNA15-ProTGG,CAAGAAGTAGTTTAAATAGAATATCAGCTTTGGGTGTTGATGGTGGGGAGGTAGTTCCTTCTTCTTGACCA,Pro-TGG,0	2.66433	6.33931	0.0027774	0.0186756	8.80315	6.13882	105.933	606.397	455.285	16.0687	86.9517	114.473
tRF-His-GTG-007	GCCGTGATCGTATAG	tRF-5a	15	chr19.trna4063-HisGTG,GCCGTGATCGTATAGTGGTTAGTACTCTGCGTTGTGGCCGCAGCAACCTCGGTTCGAATCCGAGTCACGGCACCA,His-GTG,0	2.63603	6.2162	0.0292213	0.123873	5.44407	2.80804	86.0706	19.0991	1.81388	18.3642	3.95235	2.24457
tRF-Pro-TGG-032	CAAGAAGTAGTTTAAATAGAATATCAGCTTTG	tRF-5c	32	chrM.tRNA15-ProTGG,CAAGAAGTAGTTTAAATAGAATATCAGCTTTGGGTGTTGATGGTGGGGAGGTAGTTCCTTCTTCTTGACCA,Pro-TGG,0	2.58563	6.00279	0.0018087	0.0129035	4.88269	2.29705	18.2072	35.0151	23.5805	4.59105	0	8.97827
tRF-Ser-GCT-069	AAGAAAGTATGCAAGAACTGCT	tRF-5b	22	chrM.tRNA12-SerGCT,AAGAAAGTATGCAAGAACTGCTAATTCATGCACCCATACCTAAAACATATGGCTTTCTTACCA,Ser-GCT,0	2.5344	5.79336	6.1911e-05	0.000754541	12.2105	9.6761	3780.49	4163.61	3767.44	808.025	723.28	1093.1
tRF-Gln-TTG-055	TAGGATAGGGTGTATTGGTAGCACGGAGA	tRF-5c	29	chrM.trna4-GlnTTG,TAGGATAGGGTGTATTGGTAGCACGGAGAATTTTGAATTCTTAGGTGTAGGTTCAATTCCTATTGTCCTAGCCA,Gln-TTG,0	2.49519	5.63804	0.00696123	0.0373607	8.58326	6.08807	52.9665	560.241	402.682	20.6597	82.9994	107.739
tRF-Gln-TTG-056	TAGGATAGGGTGTATTGGTAGCACGGAGAA	tRF-5c	30	chrM.trna4-GlnTTG,TAGGATAGGGTGTATTGGTAGCACGGAGAATTTTGAATTCTTAGGTGTAGGTTCAATTCCTATTGTCCTAGCCA,Gln-TTG,0	2.38647	5.22875	0.00392038	0.0241413	7.77457	5.38811	46.3457	265.796	243.061	16.0687	63.2376	58.3588
tRF-Asp-GTC-017	TCCTCGTTAGTATAGTGGTGAGTATCCC	tRF-5c	28	chr10.trna2466-AspGTC,TCCTCGTTAGTATAGTGGTGAGTATCCCCGCCTGTCACGCGGGAGACCGGGGTTCGATTCCCCGACGGGGAGCCA,Asp-GTC,0;chrX.trna6893-AspGTC,TCCTCGTTAGTATAGTGGTGAGTATCCCCGCCTGTCACGCAGGAGACCGGGGTTCAATTCCCCGACGGGGAGCCA,Asp-GTC,0	2.33881	5.05886	0.000961792	0.00770751	6.6725	4.33369	39.7249	97.0872	112.461	16.0687	31.6188	22.4457
tRF-Ser-GCT-001	AAGAAAGTATGCAAGA	tRF-5a	16	chrM.tRNA12-SerGCT,AAGAAAGTATGCAAGAACTGCTAATTCATGCACCCATACCTAAAACATATGGCTTTCTTACCA,Ser-GCT,0	2.32317	5.0043	5.10193e-05	0.000648832	7.9707	5.64754	175.452	245.105	208.597	48.206	59.2853	60.6033
tRF-Cys-GCA-050	CTCCCGCCTCTTTT	tRF-1	14	pre_chrM.tRNA19-CysGCA,TAAATCTAAAGACAGGGGTTGAGCCCCCTTTTTACCAAAAAGCCTTAAGGTGATTATCATGTCGAATTGCAAATTCGAAGGTGTAGAGAATCTCCTCTACTAAGGCTTCTCCCGCCTCTTTTTCTGATAGGCGGGAGAAGTAGATTGA,Cys-GCA,108	2.28718	4.88102	0.00630391	0.0354595	4.65083	2.36365	21.5177	42.973	7.25554	13.7732	3.95235	0
tRF-Arg-TCG-024	AATCATAATTACCAACCA	tRF-3a	18	chrM.tRNA10-ArgTCG,TGGTAATTAGTTTAAATAAAATTAATGATTTCGACTCATTAGATTATGATAATAATCATAATTACCAACCA,Arg-TCG,53	2.27223	4.83068	0.0135754	0.0661803	4.01583	1.74361	14.8968	12.7328	12.6972	2.29553	3.95235	4.48914
tRF-Leu-TAA-021	ATTAGGGTGGCAGA	tRF-5a	14	chrM.trna1-LeuTAA,ATTAGGGTGGCAGAGCCAGGTAATTGCGTAAGACTTAAAACCTTGTTCCCAGAGGTTCAAATCCTCTCCCTAATACCA,Leu-TAA,0	2.20368	4.60651	0.00337081	0.0212035	4.79475	2.59107	29.7937	27.0571	14.5111	13.7732	3.95235	2.24457
tiRNA-Pro-TGG-003	CAAGAAGTAGTTTAAATAGAATATCAGCTTT	tiRNA-5	31	chrM.tRNA15-ProTGG,CAAGAAGTAGTTTAAATAGAATATCAGCTTTGGGTGTTGATGGTGGGGAGGTAGTTCCTTCTTCTTGACCA,Pro-TGG,0	2.1631	4.47876	0.00421893	0.0257091	6.79938	4.63628	26.4833	157.568	110.647	13.7732	43.4759	29.1794
tRF-Pro-TGG-005	CAAGAAGTAGTTTAAATAGAATAT	tRF-5b	24	chrM.tRNA15-ProTGG,CAAGAAGTAGTTTAAATAGAATATCAGCTTTGGGTGTTGATGGTGGGGAGGTAGTTCCTTCTTCTTGACCA,Pro-TGG,0	2.11162	4.32175	0.0145266	0.0696561	4.87191	2.76029	16.552	36.6067	23.5805	2.29553	3.95235	13.4674
tRF-Gln-TTG-004	AATTCCTATTGTCCTAGCCA	tRF-3b	20	chrM.trna4-GlnTTG,TAGGATAGGGTGTATTGGTAGCACGGAGAATTTTGAATTCTTAGGTGTAGGTTCAATTCCTATTGTCCTAGCCA,Gln-TTG,54	2.04123	4.11596	0.00653078	0.035865	5.05091	3.00968	38.0697	20.6907	21.7666	6.88658	11.8571	8.97827
tRF-His-GTG-012	GCCGTGATCGTATAGTGGTTAGTACTCT	tRF-5c	28	chr19.trna4063-HisGTG,GCCGTGATCGTATAGTGGTTAGTACTCTGCGTTGTGGCCGCAGCAACCTCGGTTCGAATCCGAGTCACGGCACCA,His-GTG,0	1.96178	3.89543	0.00490237	0.028992	7.5621	5.60032	278.074	109.82	74.3693	48.206	55.3329	58.3588
tRF-Thr-TGT-029	AATCTTCTCAGGACACCA	tRF-3a	18	chrM.tRNA14-ThrTGT,GTCCCGATAGTATAAAAATTACTCTGGTCTTGTAAACCAAAAATGAAGAGTCAATCTTCTCAGGACACCA,Thr-TGT,52	1.91521	3.77169	0.00328558	0.0211216	5.93017	4.01496	49.6561	73.2133	38.0916	22.9553	7.9047	20.2011
tRF-Pro-AGG-018	GGCTCGTTGGTCTAGGGGTATGATTCTCG	tRF-5c	29	chr1.trna13666-ProAGG,GGCTCGTTGGTCTAGGGGTATGATTCTCGCTTAGGGTGCGAGAGGTCCCGGGTTCAAATCCCGGACGAGCCCCCA,Pro-AGG,0;chr1.trna4916-ProTGG,GGCTCGTTGGTCTAGGGGTATGATTCTCGGTTTGGGTCCGAGAGGTCCCGGGTTCAAATCCCGGACGAGCCCCCA,Pro-TGG,0;chr10.trna1314-ProTGG,GGCTCGTTGGTCTAGGGGTATGATTCTCGCTTTGGGTGCGAGAGGTCCCGGGTTCAAATCCCGGACGAGCCCCCA,Pro-TGG,0;chr10.trna2465-ProCGG,GGCTCGTTGGTCTAGGGGTATGATTCTCGCTTCGGGTGCGAGAGGTCCCGGGTT…	1.81047	3.50756	0.0336949	0.140375	4.32941	2.51894	16.552	14.3243	18.1388	4.59105	3.95235	8.97827
tiRNA-Gln-TTG-003	TAGGATAGGGTGTATTGGTAGCACGGAGAATTT	tiRNA-5	33	chrM.trna4-GlnTTG,TAGGATAGGGTGTATTGGTAGCACGGAGAATTTTGAATTCTTAGGTGTAGGTTCAATTCCTATTGTCCTAGCCA,Gln-TTG,0	1.79122	3.46107	0.0193276	0.088333	9.4344	7.64318	195.314	988.38	656.626	75.7524	276.665	289.549
tRF-His-GTG-014	GCCGTGATCGTATAGTGGTTAGTACTCTGC	tRF-5c	30	chr19.trna4063-HisGTG,GCCGTGATCGTATAGTGGTTAGTACTCTGCGTTGTGGCCGCAGCAACCTCGGTTCGAATCCGAGTCACGGCACCA,His-GTG,0	1.74595	3.35415	0.00712987	0.0379179	9.82432	8.07837	1233.13	623.905	391.799	404.013	229.236	282.816
tRF-Ser-TGA-036	GAGAAAGACATAATG	tRF-5a	15	chrM.tRNA17-SerTGA,GAGAAAGACATAATGGTTATGAAATTGGCTTGAAACCAGTTGTAGGGGGTTCGAATCCTTCCTTTCTTACCA,Ser-TGA,0	1.7355	3.32996	0.0268202	0.11497	4.65345	2.91795	33.1041	19.0991	10.8833	13.7732	11.8571	2.24457
tRF-Val-TAC-012	GCCCCAGTGGAACCACCA	tRF-3a	18	chr1.trna7481-ValTAC,GGTTCCATAGTGTAGCGGTTATCACGTCTGCTTTACACGCAGAAGGTCCTGGGTTCGAGCCCCAGTGGAACCACCA,Val-TAC,58;chr6.trna7347-ValTAC,AGTTCCATAGTGTAGCAGTTATCATGTCTGCTTTACATGCAGAAGGTCCTGGGTTCGTGCCCCAGTGGAACCACCA,Val-TAC,58	1.72882	3.31457	0.00259632	0.0178688	6.00573	4.27691	48.0009	81.1713	41.7193	32.1374	31.6188	8.97827
tRF-Pro-TGG-018	CAAGAAGTAGTTTAAATAGAATATCAGCTT	tRF-5c	30	chrM.tRNA15-ProTGG,CAAGAAGTAGTTTAAATAGAATATCAGCTTTGGGTGTTGATGGTGGGGAGGTAGTTCCTTCTTCTTGACCA,Pro-TGG,0	1.71301	3.27844	0.0054831	0.0314472	7.3417	5.6287	71.1738	222.823	137.855	48.206	47.4282	65.0925
tRF-Thr-AGT-020	TCCCAGCGGTGCCTCCA	tRF-3a	17	chr1.trna15533-ThrAGT,GGCGCCGTGGCTTAGTTGGTTAAAGCGCCTGTCTAGTAAACAGGAGATCCTGGGTTCGAATCCCAGCGGTGCCTCCA,Thr-AGT,60;chr10.trna2474-ThrAGT,GGCGCCGTGGCTTAGCTGGTTAAAGCGCCTGTCTAGTAAACAGGAGATCCTGGGTTCAAATCCCAGCGGTGCCTCCA,Thr-AGT,60	1.51441	2.85683	0.0417538	0.163933	5.20188	3.68746	46.3457	27.0571	18.1388	29.8418	7.9047	6.7337
tRF-Val-TAC-001	AATGAACACTTTGACCA	tRF-3a	17	chrM.tRNA2-ValTAC,CACAGTGTAGCTTAATCACAAAGCATCTGGCCTACACCCAGAAGAATTCATAAAAATGAACACTTTGACCA,Val-TAC,54	1.4889	2.80676	0.0100712	0.0512318	6.17987	4.69096	41.3801	81.1713	63.486	27.5463	39.5235	24.6902
tRF-Asn-GTT-043	TAGATTGAAGCCAGTAAGTAGGGTATTT	tRF-5c	28	chrM.tRNA20-AsnGTT,TAGATTGAAGCCAGTAAGTAGGGTATTTAGCTGTTAACTAAATTTTCGTAGGTTTGAATCCTTCCAATCTAGCCA,Asn-GTT,0	1.48251	2.79435	0.0190736	0.0878587	8.43701	6.9545	218.487	286.487	331.941	84.9345	150.189	168.343
tRF-His-GTG-013	GCCGTGATCGTATAGTGGTTAGTACTCTG	tRF-5c	29	chr19.trna4063-HisGTG,GCCGTGATCGTATAGTGGTTAGTACTCTGCGTTGTGGCCGCAGCAACCTCGGTTCGAATCCGAGTCACGGCACCA,His-GTG,0	1.43836	2.71013	0.0163149	0.0769693	6.31228	4.87392	94.3466	70.0301	38.0916	36.7284	35.5712	29.1794
tRF-Ser-GCT-071	AAGAAAGTATGCAAGAACTGCTAA	tRF-5b	24	chrM.tRNA12-SerGCT,AAGAAAGTATGCAAGAACTGCTAATTCATGCACCCATACCTAAAACATATGGCTTTCTTACCA,Ser-GCT,0	1.43317	2.7004	0.0327267	0.137735	8.46606	7.03289	168.831	351.742	353.707	84.9345	134.38	193.033
tRF-Asn-GTT-047	TAGATTGAAGCCAGTAAGTAGGGTATTTAGCT	tRF-5c	32	chrM.tRNA20-AsnGTT,TAGATTGAAGCCAGTAAGTAGGGTATTTAGCTGTTAACTAAATTTTCGTAGGTTTGAATCCTTCCAATCTAGCCA,Asn-GTT,0	1.42041	2.67661	0.0187626	0.0871119	7.69729	6.27688	173.796	159.159	170.505	82.6389	67.19	101.006
tRF-Val-TAC-028	AAATGAACACTTTGACCA	tRF-3a	18	chrM.tRNA2-ValTAC,CACAGTGTAGCTTAATCACAAAGCATCTGGCCTACACCCAGAAGAATTCATAAAAATGAACACTTTGACCA,Val-TAC,53	1.35455	2.55717	0.0161053	0.0765985	7.63159	6.27705	132.416	200.541	166.877	64.2747	102.761	94.2719
tRF-Glu-TTC-009	CTCCCGGTGTGGGAACCA	tRF-3a	18	chr1.trna3680-GluTTC,TCCCACATGGTCTAGCGGTTAGGATTCCTGGTTTTCACCCAGGCGGCCCGGGTTCGACTCCCGGTGTGGGAACCA,Glu-TTC,57;chr15.trna4154-GluTTC,TCCCATATGGTCTAGCGGTTAGGATTCCTGGTTTTCACCCAGGCGGCCCGGGTTCGACTCCCGGTGTGGGAACCA,Glu-TTC,57	1.25174	2.38128	0.0269245	0.11497	6.66089	5.40916	91.0362	149.61	41.7193	80.3434	59.2853	20.2011
tRF-Val-TAC-026	AAAAATGAACACTTTGACCA	tRF-3b	20	chrM.tRNA2-ValTAC,CACAGTGTAGCTTAATCACAAAGCATCTGGCCTACACCCAGAAGAATTCATAAAAATGAACACTTTGACCA,Val-TAC,51	1.1229	2.17784	0.0491562	0.18795	7.46176	6.33886	105.933	138.469	177.761	84.9345	114.618	83.049

## Sheet: Table S2
The downregulated tRFs & tiRNA in glutamate treated group compared with the control group (fold change > 1.5, P < 0.05) that go with Figure 1A
#log2FC <= -0.585 #p-value cut-off <= 0.05 #q-value cut-off <= 1.00 #Gene biotype: tRFs #Condition pair: down_Glu_vs_neuron-Control Column A: tRF_ID, The ID of tRF & tiRNA. Column B: tRF_Seq, The sequence of tRF & tiRNA. Column C: Type, The type of tRF & tiRNA. Column D: Length, The length of sequence. Column E: AlignInfo, Alignment information, format (tRNA_id,tRNA_Seq,aminoacid-anticodon,start)…
Annotation					DE Statistic						CPM
tRF_ID	tRF_Seq	Type	Length	AlignInfo	log2FC	Fold_Change	p_value	q_value	Glu_CPM	neuron-con_CPM	Glu-1	Glu-2	Glu-3	neuron-con-1	neuron-con-2	neuron-con-3
tRF-Gly-TCC-049	GCGTGCCCAACTTT	tRF-1	14	pre_chr13.trna3842-GlyTCC,GCAGTCGGCGGCGACGTGGGGGTGTGGGTCCGGCTGTGCGGCGTTGGTGGTATAGTGGTGAGCATAGCTGCCTTCCAAGCAGTTGACCCGGGTTCGATTCCCGGCCAACGCAGCGTGCCCAACTTTTGCCAAGGTCCTCACCCAGGACGCGC,Gly-TCC,112	-3.91403	0.0663376	0.00459525	0.0277136	-0.158913	3.75512	1.6552	0	0	29.8418	19.7618	2.24457
tRF-His-GTG-053	TTTGGTAGTACCGTCCCACTGCAGCTGTTTT	tRF-1	31	pre_chr2.trna7563-HisGTG,AATAAATTGAGGCCGCAACCCGCTGCTTGCCCGGTGGCTCGCCGTGATCGTATAGTGGTTAGTACTCTGCGTTGTGGCCGCAGCAACCTCGGTTCGAATCCGAGTCACGGCATTTGGTAGTACCGTCCCACTGCAGCTGTTTTTATTAAGTG,His-GTG,112	-3.43249	0.0926229	9.11288e-10	5.92337e-08	6.4018	9.83429	59.5874	85.9461	68.9276	1269.43	1549.32	612.767
tRF-His-GTG-052	TTTGGTAGTACCGTCCCACTGCAGCTGTTT	tRF-1	30	pre_chr2.trna7563-HisGTG,AATAAATTGAGGCCGCAACCCGCTGCTTGCCCGGTGGCTCGCCGTGATCGTATAGTGGTTAGTACTCTGCGTTGTGGCCGCAGCAACCTCGGTTCGAATCCGAGTCACGGCATTTGGTAGTACCGTCCCACTGCAGCTGTTTTTATTAAGTG,His-GTG,112	-3.28719	0.102437	5.73046e-09	3.04756e-07	5.88035	9.16754	46.3457	50.931	48.9749	860.822	786.518	446.669
tRF-His-GTG-051	TTTGGTAGTACCGTCCCACTGCAGCTGTT	tRF-1	29	pre_chr2.trna7563-HisGTG,AATAAATTGAGGCCGCAACCCGCTGCTTGCCCGGTGGCTCGCCGTGATCGTATAGTGGTTAGTACTCTGCGTTGTGGCCGCAGCAACCTCGGTTCGAATCCGAGTCACGGCATTTGGTAGTACCGTCCCACTGCAGCTGTTTTTATTAAGTG,His-GTG,112	-3.25576	0.104693	2.09533e-06	6.45142e-05	2.60087	5.85663	3.31041	11.1412	1.81388	52.7971	102.761	53.8696
tRF-Gln-CTG-035	TTCTGTTTACTCAAAAGAAGGTTGTTTT	tRF-1	28	pre_chr2.trna4382-GlnCTG,GTTCTAGGAGTAAGCATATAGAGGGGAGAAACAGTGTATGGGTTCCATGGTGTAATGGTTAGCACTCTGGACTCTGAATCCAGCGATCTGAGTTCAAATCTCGGTGGGACCTTTCTGTTTACTCAAAAGAAGGTTGTTTTCTTTCATTAAAC,Gln-CTG,112	-2.92033	0.132097	0.00199072	0.0140309	1.14186	4.06219	3.31041	0	1.81388	25.2508	19.7618	13.4674
tRF-Asn-GTT-022	ACGGCGCCTGAGCCTTAGGCTTTT	tRF-1	24	pre_chr2.trna7572-AsnGTT,CCCGCCTGAACAAGGAACCGACGTTGAGACCTTCAACACCGTCTCTGTGGCGCAATCGGTTAGCGCGTTCGGCTGTTAACCGAAAGGTTGGTGGTTCGAGCCCACCCAGGGACGACGGCGCCTGAGCCTTAGGCTTTTAACAGCCTTCTTAGTA,Asn-GTT,114	-2.78905	0.144681	0.000263663	0.00257072	3.38841	6.17746	16.552	7.95797	1.81388	133.141	110.666	33.6685
tRF-His-GTG-054	TTTGGTAGTACCGTCCCACTGCAGCTGTTTTT	tRF-1	32	pre_chr2.trna7563-HisGTG,AATAAATTGAGGCCGCAACCCGCTGCTTGCCCGGTGGCTCGCCGTGATCGTATAGTGGTTAGTACTCTGCGTTGTGGCCGCAGCAACCTCGGTTCGAATCCGAGTCACGGCATTTGGTAGTACCGTCCCACTGCAGCTGTTTTTATTAAGTG,His-GTG,112	-2.75913	0.147713	2.22432e-07	9.29446e-06	5.46924	8.22837	38.0697	47.7478	29.0222	465.992	474.282	188.544
tRF-Gly-TCC-060	TAGGGTTGCCTTTT	tRF-1	14	pre_chr2.trna7562-GlyTCC,GAGCCTTCATAAGAAAACCAAGCAAGTGGCTTGTTAGCCTGCGTTGGTGGTATAGTGGTGAGCATAGCTGCCTTCCAAGCAGTTGACCCGGGTTCGATTCCCGGCCAACGCATAGGGTTGCCTTTTTGTGTACTTGGTTCAGATCCGAAGAT,Gly-TCC,112	-2.75646	0.147987	0.00131227	0.010101	1.44666	4.20311	1.6552	3.18319	1.81388	22.9553	39.5235	8.97827
tRF-Gly-TCC-047	GCGGGTTCAATTTT	tRF-1	14	pre_chr13.trna4005-GlyTCC,GTAGTCGGTAGGCACATATAGGTAACAGGTACTTCGTGAGGCGTTGGTGGTATAGTGGTGAACATAGCTGCCTTCCAAGCAGTTGACCCGGGTTCGATTCCCGGCCAACGCAGCGGGTTCAATTTTTGCCAAGGTCCTCGGCCCAGGGCGTG,Gly-TCC,112	-2.75096	0.148552	0.0030208	0.0198558	2.83263	5.58359	13.2416	1.59159	1.81388	96.4121	71.1423	17.9565
tRF-Asp-GTC-035	ACATAAGGAGACTTTT	tRF-1	16	pre_chr13.trna2249-AspGTC,TCGGAGAGGGGCCGGCGTCCAGGTGCTACCACAGATGTCGTCCTCGTTAGTATAGTGGTGAGTATCCCCGCCTGTCACGCGGGAGACCGGGGTTCGATTCCCCGACGGGGAGACATAAGGAGACTTTTTTTTTTTTGGCCAGATAGATGGCA,Asp-GTC,112	-2.73906	0.149782	0.0257299	0.112328	0.473254	3.21232	0	3.18319	0	22.9553	3.95235	4.48914
tRF-Val-CAC-043	GCGGTGGTTTCCATTT	tRF-1	16	pre_chr17.trna1601-ValCAC,CGAGAGATGGCTTAATACAAAGCGATAGCACCAGTAGCTAGTTTCCGTAGTGTAGTGGTTATCACGTTCGCCTCACACGCGAAAGGTCCCCGGTTCGAGACCGGGCGGAAACAGCGGTGGTTTCCATTTTGTTCTTGTGAAGGCGGAATCTGG,Val-CAC,113	-2.70942	0.152891	0.000202001	0.00203743	1.99259	4.70202	1.6552	4.77478	3.62777	34.4329	35.5712	22.4457
tRF-His-GTG-022	TTGTGGCAACAATGGCACGGCAAGGGACCTGTT	tRF-1	33	pre_chr3.trna8790-HisGTG,GATCAAGTAAGAAGTCCTGACCTTAGGTTCCCGGTAGCTCGCCGTGATCGTATAGTGGTTAGTACTCTGCGTTGTGGCCGCAGCAACCTCGGTTCGAATCCGAGTCACGGCATTGTGGCAACAATGGCACGGCAAGGGACCTGTTTTGTTCC,His-GTG,112	-2.70203	0.153677	2.73454e-05	0.000410181	3.30834	6.01037	11.5864	12.7328	1.81388	87.23	94.8564	51.6251
tRF-His-GTG-037	GGATTGAGGAGACTTT	tRF-1	16	pre_chr5.trna10845-HisGTG,GCTCTTAAGGGAAGCTTGCTGTTCAGCTCGTCAGTAGCTCGCCGTGATCGTATAGTGGTTAGTACTCTGCGTTGTGGCCGCAGCAACCTCGGTTCGAATCCGAGTCACGGCAGGATTGAGGAGACTTTTGGAGGAAAATAAAATGTAGCCGC,His-GTG,112	-2.67361	0.156734	0.000542366	0.00480733	2.53978	5.21339	6.62082	6.36638	1.81388	48.206	82.9994	15.712
tRF-Arg-TCG-029	ATCTGGATAGTGGCTTTTG	tRF-1	19	pre_chr17.trna1586-ArgTCG,TGTTTTCCAATAATACATGAGCAGCATATTCTCCATGTGGGACCACGTGGCCTAATGGATAAGGCGTCTGACTTCGGATCAGAAGATTGAGGGTTCGAATCCCTTCGTGGTTGATCTGGATAGTGGCTTTTGCTTTTCATCTTTGACAATAGG,Arg-TCG,113	-2.64327	0.160065	0.00106392	0.00841069	1.72014	4.3634	1.6552	4.77478	1.81388	27.5463	39.5235	11.2228
tRF-Asp-GTC-038	ACATGATGTCCTTT	tRF-1	14	pre_chr13.trna2243-AspGTC,GGTAGACGGGCCGGAGTGCGTGTGTTTGTGGCTGTCGTCGTCCTCGTTAGTATAGTGGTGAGTATCCCCGCCTGTCACGCGGGAGACCGGGGTTCGATTCCCCGACGGGGAGACATGATGTCCTTTTTGGACATCTAGGTGGCCCGCGGGCG,Asp-GTC,112;pre_chr13.trna3843-AspGTC,GGTAGACGGGCCGGAGTGCGTGTGTTTGTGGCTGTCGTCGTCCTCGTTAGTATAGTGGTGAGTATCCCCGCCTGTCACGCGGGAGACCGGGGTTCGATTCCCCGACGGGGAGACATGATGTCCTTTTTGGACACCTAGGTGGCCCGCGGGCG,Asp-GTC,112;pre_chr13.trna385…	-2.62234	0.162404	1.32162e-05	0.000234288	4.30599	6.92833	14.8968	30.2403	9.06942	222.666	185.76	58.3588
tRF-His-GTG-042	GTGTAGTACTTCTGCCTGGCCATCTTT	tRF-1	27	pre_chr2.trna4371-HisGTG,CGAGCAAGTGCATGAAGACTCGTCGCCGGGCACGTGGCTCGCCGTGATCGTATAGTGGTTAGTACTCTGCGTTGTGGCCGCAGCAACCTCGGTTCGAATCCGAGTCACGGCAGTGTAGTACTTCTGCCTGGCCATCTTTTGCCACGGATCTC,His-GTG,112	-2.60125	0.164795	3.23463e-05	0.000461526	5.48981	8.09106	46.3457	70.0301	10.8833	415.49	533.567	123.451
tRF-Asp-GTC-063	GCTGCGCATGAGATTTT	tRF-1	17	pre_chr12.trna2267-AspGTC,TTCTATATCCCTATGTCAGGAAGGGATCAAGAATGGCTAGTCCTCGTTAGTATAGTGGTGAGTATCCCCGCCTGTCACGCGGGAGACCGGGGTTCGATTCCCCGACGGGGAGGCTGCGCATGAGATTTTGCGTTTGCATTTTAGGACGTCGT,Asp-GTC,112	-2.57674	0.16762	0.000215241	0.00213417	3.12776	5.70449	4.96561	7.95797	9.06942	68.8658	106.713	26.9348
tRF-Thr-TGT-026	AAGTCAACGTAGACTTT	tRF-1	17	pre_chr15.trna915-ThrTGT,TGTATCCTTTTCTAAGAAAAAGAGAAAGGACGGTTCGTGTGGCCCTATAGCTCAGGGGTTAGAGCACTGGTCTTGTAAACCAGGGGTCGCGAGTTCAAATCTCGCTGGGGCCTAAGTCAACGTAGACTTTTGAGCTCCGGATTTCCTAGCCCA,Thr-TGT,113	-2.57078	0.168314	0.00312699	0.0203254	1.71512	4.2859	1.6552	4.77478	1.81388	13.7732	27.6665	24.6902
tRF-Gly-TCC-037	AGGGTTAGTTTTTTT	tRF-1	15	pre_chr10.trna11264-GlyTCC,ATACATATAAATATGATTACTGCAAGATCTTCTTTCACCTGCGTTGGTGGTATAGTGGTGAGCATAGCTGCCTTCCAAGCAGTTGACCCGGGTTCGATTCCCGGCCAACGCAAGGGTTAGTTTTTTTCTTTCCTTCTACCAAAATCAGTGCG,Gly-TCC,112	-2.51999	0.174345	0.0124337	0.0621687	2.91065	5.43064	14.8968	3.18319	0	101.003	43.4759	17.9565
tRF-Arg-TCG-027	ATCTGGATAGTGGCTTT	tRF-1	17	pre_chr17.trna1586-ArgTCG,TGTTTTCCAATAATACATGAGCAGCATATTCTCCATGTGGGACCACGTGGCCTAATGGATAAGGCGTCTGACTTCGGATCAGAAGATTGAGGGTTCGAATCCCTTCGTGGTTGATCTGGATAGTGGCTTTTGCTTTTCATCTTTGACAATAGG,Arg-TCG,113	-2.51404	0.175064	8.2706e-05	0.000912887	7.07262	9.58666	182.072	138.469	36.2777	1246.47	1201.51	462.381
tRF-Ser-GCT-045	ACGAGTTGTGCTCACTTGTGGGCTTGAGGTTTT	tRF-1	33	pre_chr17.trna3956-SerGCT,CTCCACAACATAAAACCTATATCAAACACTGTGTTGATGTGACGAGGTGGCCGAGTGGTTAAGGCGATGGACTGCTAATCCATTGTGCTCTGCACGCGTGGGTTCGAATCCCATCCTCGTCGACGAGTTGTGCTCACTTGTGGGCTTGAGGTTTTAGCACCG,Ser-GCT,122	-2.50224	0.176502	9.37514e-06	0.000182815	5.11074	7.61298	28.1385	28.6487	29.0222	314.487	304.331	118.962
tRF-Gln-TTG-012	CACTGAACCTTTTT	tRF-1	14	pre_chr10.trna9239-GlnTTG,GTGGCTTGAGAAGGCTGCCGGGCGCCTAAAGCCGCCAGCAGGTCCCATGGTGTAATGGTTAGCACTCTGGACTTTGAATCCAGCGATCCGAGTTCAAATCTCGGTGGGACCTCACTGAACCTTTTTTGGCCCTAGAATCTCTGTTTTGGGGC,Gln-TTG,112	-2.50157	0.176584	0.0144412	0.0696561	2.09339	4.59496	6.62082	1.59159	1.81388	48.206	43.4759	4.48914
tRF-Ser-CGA-014	GTAGCTCTTCATTT	tRF-1	14	pre_chr7.trna9348-SerCGA,GACCCTTTCTGTAAGCGCGCGGCCAACCATAGTTTTGGGAGTCACGGTGGCCGAGTGGTTAAGGCGTTGGACTCGAAATCCAATGGGGTTTCCCCGCACAGGTTCGAATCCTGTTCGTGACGGTAGCTCTTCATTTTTTCCTCCCCCTCAACCACTGGTTGA,Ser-CGA,122	-2.47408	0.179981	7.59438e-05	0.000871119	4.17581	6.6499	18.2072	25.4655	5.44165	151.505	197.618	44.8914
tRF-Cys-GCA-061	GTGCACTCTTGATTT	tRF-1	15	pre_chr8.trna3638-CysGCA,TGGAGAGACAGATACACTATAAAAACAAATCTGTCTCACTGGGGGTATAGCTCAGGGGTAGAGCATTTGACTGCAGATCAAGAGGTCCCTGGTTCAAATCCAGGTGCCCCCTGTGCACTCTTGATTTTTGCTTTAGAGTATATATAGATCGA,Cys-GCA,112	-2.43471	0.184961	0.000586249	0.00497037	2.69721	5.13192	8.27602	6.36638	1.81388	55.0926	47.4282	24.6902
tRF-Asp-GTC-039	ACATGATGTCCTTTT	tRF-1	15	pre_chr13.trna2243-AspGTC,GGTAGACGGGCCGGAGTGCGTGTGTTTGTGGCTGTCGTCGTCCTCGTTAGTATAGTGGTGAGTATCCCCGCCTGTCACGCGGGAGACCGGGGTTCGATTCCCCGACGGGGAGACATGATGTCCTTTTTGGACATCTAGGTGGCCCGCGGGCG,Asp-GTC,112;pre_chr13.trna3843-AspGTC,GGTAGACGGGCCGGAGTGCGTGTGTTTGTGGCTGTCGTCGTCCTCGTTAGTATAGTGGTGAGTATCCCCGCCTGTCACGCGGGAGACCGGGGTTCGATTCCCCGACGGGGAGACATGATGTCCTTTTTGGACACCTAGGTGGCCCGCGGGCG,Asp-GTC,112;pre_chr13.trna385…	-2.43097	0.185441	1.26319e-05	0.000230927	7.13127	9.56224	124.14	200.541	63.486	1372.72	1110.61	401.778
tRF-Asn-GTT-021	ACGGCGCCTGAGCCTTAGGCTTT	tRF-1	23	pre_chr2.trna7572-AsnGTT,CCCGCCTGAACAAGGAACCGACGTTGAGACCTTCAACACCGTCTCTGTGGCGCAATCGGTTAGCGCGTTCGGCTGTTAACCGAAAGGTTGGTGGTTCGAGCCCACCCAGGGACGACGGCGCCTGAGCCTTAGGCTTTTAACAGCCTTCTTAGTA,Asn-GTT,114	-2.42147	0.186666	0.00130959	0.010101	7.07372	9.49519	193.659	105.045	43.5332	1758.37	802.327	246.902
tRF-His-GTG-023	TTGTGGCAACAATGGCACGGCAAGGGCGCCTTT	tRF-1	33	pre_chr3.trna3497-HisGTG,CACACTGGCTACACACTGCACTGTGGCGTTCCGGTAGCTCGCCGTGATCGTATAGTGGTTAGTACTCTGCGTTGTGGCCGCAGCAACCTCGGTTCGAATCCGAGTCACGGCATTGTGGCAACAATGGCACGGCAAGGGCGCCTTTTTAGTAG,His-GTG,112	-2.41695	0.187252	4.63468e-05	0.000616202	3.74119	6.15814	6.62082	25.4655	5.44165	87.23	114.618	58.3588
tRF-Thr-CGT-019	GCAGCTGCTTTCTTT	tRF-1	15	pre_chr14.trna5981-ThrCGT,GCGCCAGCATAGAAGTTTATGCGGCCAACTCCTTAACGCAGGCGCGGTGGCCAAGTGGTAAGGCGTCGGTCTCGTAAACCGAAGATCACGGGTTCGAACCCCGTCCGTGCCTGCAGCTGCTTTCTTTCTGTGATTTTAAGAGACTTTTTGTA,Thr-CGT,112	-2.36316	0.194364	0.00142677	0.0104332	3.16461	5.52777	8.27602	14.3243	1.81388	98.7076	63.2376	15.712
tRF-Asp-GTC-062	GCTGCGCATGAGATTT	tRF-1	16	pre_chr12.trna2267-AspGTC,TTCTATATCCCTATGTCAGGAAGGGATCAAGAATGGCTAGTCCTCGTTAGTATAGTGGTGAGTATCCCCGCCTGTCACGCGGGAGACCGGGGTTCGATTCCCCGACGGGGAGGCTGCGCATGAGATTTTGCGTTTGCATTTTAGGACGTCGT,Asp-GTC,112	-2.34718	0.19653	0.00144793	0.0104573	2.72472	5.0719	6.62082	11.1412	0	41.3195	71.1423	17.9565
tRF-Asn-GTT-025	ACTATGATTCGCCTTT	tRF-1	16	pre_chr7.trna8977-AsnGTT,AAACCTCGTAGGTTTATACTATAGAAAGCTTCACAATGTCGTCTCTGTGGCGCAATCGGTTAGCGCGTTCGGCTGTTAACCGAAAGGTTGGTGGTTCGAGCCCACCCAGGGACGACTATGATTCGCCTTTTTGTCCCCTAATTTGAGTAAAATA,Asn-GTT,114	-2.319	0.200406	0.00989429	0.0507734	2.86922	5.18822	1.6552	12.7328	5.44165	94.1166	23.7141	15.712
tRF-Asp-GTC-059	GCATAATGACACTTT	tRF-1	15	pre_chr7.trna8266-AspGTC,ATACTTAAAAGGCCTATCAGAAGAGCAGTTGCTGTGCAGTTCCTCGTTAGTATAGTGGTGAGTATCCCCGCCTGTCACGCGGGAGACCGGGGTTCGATTCCCCGACGGGGAGGCATAATGACACTTTTTTCGTTGATTCAACAAACCAAAGA,Asp-GTC,112	-2.27063	0.207239	0.0115574	0.0582853	1.42889	3.69952	3.31041	3.18319	0	18.3642	23.7141	6.7337
tRF-Asn-GTT-026	ACTATGATTCGCCTTTT	tRF-1	17	pre_chr7.trna8977-AsnGTT,AAACCTCGTAGGTTTATACTATAGAAAGCTTCACAATGTCGTCTCTGTGGCGCAATCGGTTAGCGCGTTCGGCTGTTAACCGAAAGGTTGGTGGTTCGAGCCCACCCAGGGACGACTATGATTCGCCTTTTTGTCCCCTAATTTGAGTAAAATA,Asn-GTT,114	-2.23512	0.212404	0.00064573	0.00539646	3.68779	5.92291	9.93123	14.3243	9.06942	119.367	67.19	35.9131
tRF-Val-CAC-048	GCTACTTCCTACTTT	tRF-1	15	pre_chr13.trna2253-ValCAC,TCACTTTAAGTACAGTTTATATAAGCGCAGTAGACAGCTAGTTTCCGTAGTGTAGTGGTTATCACGTTCGCCTCACACGCGAAAGGTCCCCGGTTCGAAACCGGGCGGAAACAGCTACTTCCTACTTTTTGTAGGAGGTACCTATTATTATAC,Val-CAC,113	-2.20414	0.217015	0.000156587	0.00160707	4.96604	7.17018	31.4489	42.973	10.8833	273.168	181.808	83.049
tRF-Ser-AGA-028	GTAAGAGAATTGTTTT	tRF-1	16	pre_chr5.trna455-SerAGA,GAGCCTACATAGAATCTCCCTGCCAAAATTAGCATCACCAGTAGTCGTGGCCGAGTGGTTAAGGCGATGGACTAGAAATCCATTGGGGTCTCCCCGCGCAGGTTCGAATCCTGCCGACTACGGTAAGAGAATTGTTTTTGCTAGAGAACAGTTTTGGATCTG,Ser-AGA,122	-2.20293	0.217196	0.000122301	0.0012776	4.73441	6.93734	28.1385	28.6487	12.6972	195.12	209.475	65.0925
tRF-Ser-AGA-027	GTAAGAGAATTGTTT	tRF-1	15	pre_chr5.trna455-SerAGA,GAGCCTACATAGAATCTCCCTGCCAAAATTAGCATCACCAGTAGTCGTGGCCGAGTGGTTAAGGCGATGGACTAGAAATCCATTGGGGTCTCCCCGCGCAGGTTCGAATCCTGCCGACTACGGTAAGAGAATTGTTTTTGCTAGAGAACAGTTTTGGATCTG,Ser-AGA,122	-2.18932	0.219255	0.00011989	0.0012752	4.6247	6.81401	26.4833	30.2403	9.06942	149.209	209.475	69.5816
tRF-Arg-TCT-031	GTCACCTGGCATGTGCCTCTTT	tRF-1	22	pre_chr13.trna2392-ArgTCT,GCTTTTTCAGTTCTGGTGCTGATGCTGTGTGTGTGGTGAGGTCTCTGTGGCGCAATGGACGAGCGCGCTGGACTTCTAATCCAGAGGTTCCGGGTTCGAGTCCCGGCAGAGATGGTCACCTGGCATGTGCCTCTTTTGTTTTGAATGCTGTCAT,Arg-TCT,114	-2.18723	0.219573	4.4719e-05	0.000608386	5.60392	7.79115	48.0009	41.3814	32.6499	305.305	387.33	143.652
tRF-Ser-CGA-017	GTAGCTCTTCATTTTTT	tRF-1	17	pre_chr7.trna9348-SerCGA,GACCCTTTCTGTAAGCGCGCGGCCAACCATAGTTTTGGGAGTCACGGTGGCCGAGTGGTTAAGGCGTTGGACTCGAAATCCAATGGGGTTTCCCCGCACAGGTTCGAATCCTGTTCGTGACGGTAGCTCTTCATTTTTTCCTCCCCCTCAACCACTGGTTGA,Ser-CGA,122	-2.18173	0.220411	0.0133877	0.0658132	2.03216	4.21389	3.31041	3.18319	3.62777	32.1374	27.6665	8.97827
tRF-Ile-AAT-021	TCGATCCCCGTACGGGCCACCA	tRF-3b	22	chr10.trna11263-IleAAT,GGCCGGTTAGCTCAGTTGGTTAGAGCGTGGTGCTAATAACGCCAAGGTCGCGGGTTCGATCCCCGTACGGGCCACCA,Ile-AAT,55;chr17.trna1920-IleAAT,GGCCGGTTAGCTCAGTAGGTTAGAGCGTGGTGCTAATAACGCCAAGGTCGCGGGTTCGATCCCCGTACGGGCCACCA,Ile-AAT,55	-2.17131	0.22201	0.000586089	0.00497037	2.82397	4.99528	6.62082	7.95797	3.62777	43.615	51.3806	22.4457
tRF-Asp-GTC-040	ACATGATGTCCTTTTT	tRF-1	16	pre_chr13.trna2243-AspGTC,GGTAGACGGGCCGGAGTGCGTGTGTTTGTGGCTGTCGTCGTCCTCGTTAGTATAGTGGTGAGTATCCCCGCCTGTCACGCGGGAGACCGGGGTTCGATTCCCCGACGGGGAGACATGATGTCCTTTTTGGACATCTAGGTGGCCCGCGGGCG,Asp-GTC,112;pre_chr13.trna3843-AspGTC,GGTAGACGGGCCGGAGTGCGTGTGTTTGTGGCTGTCGTCGTCCTCGTTAGTATAGTGGTGAGTATCCCCGCCTGTCACGCGGGAGACCGGGGTTCGATTCCCCGACGGGGAGACATGATGTCCTTTTTGGACACCTAGGTGGCCCGCGGGCG,Asp-GTC,112;pre_chr13.trna385…	-2.15611	0.22436	0.000115978	0.00125643	5.25378	7.40989	41.3801	49.3394	12.6972	282.35	248.998	105.495
tRF-His-GTG-038	GGATTGAGGAGACTTTT	tRF-1	17	pre_chr5.trna10845-HisGTG,GCTCTTAAGGGAAGCTTGCTGTTCAGCTCGTCAGTAGCTCGCCGTGATCGTATAGTGGTTAGTACTCTGCGTTGTGGCCGCAGCAACCTCGGTTCGAATCCGAGTCACGGCAGGATTGAGGAGACTTTTGGAGGAAAATAAAATGTAGCCGC,His-GTG,112	-2.13608	0.227497	0.0021996	0.0153187	3.82517	5.96125	16.552	17.5075	3.62777	61.9792	154.142	31.424
tRF-His-GTG-041	GTGTAGTACTTCTGCCTGGCCATCTT	tRF-1	26	pre_chr2.trna4371-HisGTG,CGAGCAAGTGCATGAAGACTCGTCGCCGGGCACGTGGCTCGCCGTGATCGTATAGTGGTTAGTACTCTGCGTTGTGGCCGCAGCAACCTCGGTTCGAATCCGAGTCACGGCAGTGTAGTACTTCTGCCTGGCCATCTTTTGCCACGGATCTC,His-GTG,112	-2.06352	0.239232	0.0371181	0.151847	1.85394	3.91746	0	7.95797	1.81388	20.6597	39.5235	2.24457
tRF-Gln-TTG-034	ACAAAGGCTCTTTT	tRF-1	14	pre_chr17.trna3717-GlnTTG,AAGTTCCACAACTCTGGTTACATATTCGTTATCTTTTGTCGGTCCCATGGTGTAATGGTTAGCACTCTGGACTTTGAATCCAGCAATCTGAGTTCAAATCTCGGTGGGACCTACAAAGGCTCTTTTATAAAGAACCTTTTATAATTTCCAGC,Gln-TTG,112	-1.97641	0.254121	0.0382824	0.153392	4.06232	6.03874	24.8281	17.5075	1.81388	183.642	59.2853	13.4674
tRF-Ile-AAT-027	GTAAGGTATCCAAATTTT	tRF-1	18	pre_chr17.trna3693-IleAAT,ATCTTTTGTAAGAAGTGAGGAAAGCAACTCTATAATATATGGCCGGTTAGCTCAGCTGGTTAGAGCGTGGTGCTAATAACGCCAAGGTCGCGGGTTCGAACCCCGTACGGGCCAGTAAGGTATCCAAATTTTACAACCCCTGGCTTGGACAGGT,Ile-AAT,114	-1.9537	0.258154	0.0447152	0.174389	1.95451	3.90821	4.96561	4.77478	0	22.9553	31.6188	4.48914
tRF-His-GTG-043	GTGTAGTACTTCTGCCTGGCCATCTTTT	tRF-1	28	pre_chr2.trna4371-HisGTG,CGAGCAAGTGCATGAAGACTCGTCGCCGGGCACGTGGCTCGCCGTGATCGTATAGTGGTTAGTACTCTGCGTTGTGGCCGCAGCAACCTCGGTTCGAATCCGAGTCACGGCAGTGTAGTACTTCTGCCTGGCCATCTTTTGCCACGGATCTC,His-GTG,112	-1.87863	0.271943	0.00668364	0.036203	6.69827	8.5769	129.106	130.511	25.3944	716.204	699.566	116.718
tRF-Arg-TCG-031	ATCTGGATAGTGGCTTTTGCTTT	tRF-1	23	pre_chr17.trna1586-ArgTCG,TGTTTTCCAATAATACATGAGCAGCATATTCTCCATGTGGGACCACGTGGCCTAATGGATAAGGCGTCTGACTTCGGATCAGAAGATTGAGGGTTCGAATCCCTTCGTGGTTGATCTGGATAGTGGCTTTTGCTTTTCATCTTTGACAATAGG,Arg-TCG,113	-1.84332	0.278679	0.000553533	0.00483309	4.97511	6.81843	33.1041	35.0151	14.5111	162.982	185.76	74.0707
tRF-Val-CAC-049	GCTACTTCCTACTTTT	tRF-1	16	pre_chr13.trna2253-ValCAC,TCACTTTAAGTACAGTTTATATAAGCGCAGTAGACAGCTAGTTTCCGTAGTGTAGTGGTTATCACGTTCGCCTCACACGCGAAAGGTCCCCGGTTCGAAACCGGGCGGAAACAGCTACTTCCTACTTTTTGTAGGAGGTACCTATTATTATAC,Val-CAC,113	-1.83979	0.279363	0.00140075	0.0104332	5.92861	7.7684	74.4842	57.2974	25.3944	392.535	276.665	139.163
tRF-Ser-CGA-015	GTAGCTCTTCATTTT	tRF-1	15	pre_chr7.trna9348-SerCGA,GACCCTTTCTGTAAGCGCGCGGCCAACCATAGTTTTGGGAGTCACGGTGGCCGAGTGGTTAAGGCGTTGGACTCGAAATCCAATGGGGTTTCCCCGCACAGGTTCGAATCCTGTTCGTGACGGTAGCTCTTCATTTTTTCCTCCCCCTCAACCACTGGTTGA,Ser-CGA,122	-1.80383	0.286414	0.00384782	0.0239465	5.76428	7.5681	67.8634	33.4235	30.836	319.078	331.997	87.5382
tRF-Trp-CCA-017	TCAAATCACGTCGGGGTCACCA	tRF-3b	22	chr10.trna11260-TrpCCA,GGCCTCGTGGCGCAACGGTAGCGCGTCTGACTCCAGATCAGAAGGTTGCGTGTTCAAATCACGTCGGGGTCACCA,Trp-CCA,53;chr10.trna11440-TrpCCA,GACCTCGTGGCGCAATGGTAGCGCGTCTGACTCCAGATCAGAAGGTTGCGTGTTCAAATCACGTCGGGGTCACCA,Trp-CCA,53;chr17.trna3948-TrpCCA,GACCTTGTGGCGCAACGGTAGCGCGTCTGACTCCAGATCAGAAGGTTGCGTGTTCAAATCACGTCGGGGTCACCA,Trp-CCA,53;chr17.trna3949-TrpCCA,GACCTCGTGGCGCAACGGTAGCGCGTCTGACTCCAGATCAGAAGGTTG…	-1.75722	0.295818	0.0164533	0.0770015	2.27995	4.03717	3.31041	9.54956	0	18.3642	23.7141	15.712
tRF-Pro-AGG-020	GGCTCGTTGGTCTAGGGGTATGATTCTCGCT	tRF-5c	31	chr1.trna13666-ProAGG,GGCTCGTTGGTCTAGGGGTATGATTCTCGCTTAGGGTGCGAGAGGTCCCGGGTTCAAATCCCGGACGAGCCCCCA,Pro-AGG,0;chr10.trna1314-ProTGG,GGCTCGTTGGTCTAGGGGTATGATTCTCGCTTTGGGTGCGAGAGGTCCCGGGTTCAAATCCCGGACGAGCCCCCA,Pro-TGG,0;chr10.trna2465-ProCGG,GGCTCGTTGGTCTAGGGGTATGATTCTCGCTTCGGGTGCGAGAGGTCCCGGGTTCAAATCCCGGACGAGCCCCCA,Pro-CGG,0;chr2.trna2771-ProAGG,GGCTCGTTGGTCTAGGGGTATGATTCTCGCTTAGGGTGCGAGAGGTCCCGGGTT…	-1.75548	0.296174	0.033834	0.140375	4.48634	6.24183	24.8281	38.1983	1.81388	190.529	71.1423	26.9348
tRF-Met-CAT-035	TCGGAGACTTTGTTT	tRF-1	15	pre_chr2.trna7907-MetCAT,AAGTCTTCTATGGTAATACAAGCATAGCCTACCAGTAGGTAGCAGAGTGGCGCAGCGGAAGCGTGCTGGGCCCATAACCCAGAGGTCGATGGATCGAAACCATCCTCTGCTATCGGAGACTTTGTTTTTCTTTTTACGGGTGAAAATACAAT,Met-CAT,112	-1.67467	0.313239	0.00556544	0.0316095	8.0945	9.76917	352.559	288.078	85.2526	1450.77	999.945	691.327
tRF-Arg-TCG-028	ATCTGGATAGTGGCTTTT	tRF-1	18	pre_chr17.trna1586-ArgTCG,TGTTTTCCAATAATACATGAGCAGCATATTCTCCATGTGGGACCACGTGGCCTAATGGATAAGGCGTCTGACTTCGGATCAGAAGATTGAGGGTTCGAATCCCTTCGTGGTTGATCTGGATAGTGGCTTTTGCTTTTCATCTTTGACAATAGG,Arg-TCG,113	-1.63683	0.321562	0.00526905	0.0305188	7.54695	9.18378	241.66	192.583	59.8582	879.186	920.898	381.577
tRF-Tyr-GTA-016	GTAGCCTGTATTTT	tRF-1	14	pre_chr15.trna916-TyrGTA,CTACTGAATACCACTTTCTGAAGGAGGATCCCCGTGCTTCCCTTCGATAGCTCAGCTGGTAGAGCGGAGGACTGTAGCAGGTTCATTACAGCCATCCTTAGGTCGCTGGTTCGATTCCGGCTCGAAGGAGTAGCCTGTATTTTGGGCTATTTCCTGAGATAAACTCCGG,Tyr-GTA,129	-1.59543	0.330923	0.00655992	0.035865	5.93179	7.52722	52.9665	95.4956	23.5805	330.556	328.045	69.5816
tRF-Thr-TGT-054	GTCTAGCTGCTACCTTT	tRF-1	17	pre_chr17.trna1883-ThrTGT,AATTAAATAGAGGATTGTTTTTAGGTGTCTTGCAGCAGTTGGCTCCATGGCTTAGTTGGTTAAAGCGCCTGTCTTGTAAACAGGAGATCCTGGGTTCGAATCCCAGTGGGGCCTGTCTAGCTGCTACCTTTTTTCTTTAGTGGATAAAGACAAT,Thr-TGT,114	-1.57607	0.335395	0.00640143	0.0356651	4.80228	6.37835	26.4833	44.5646	7.25554	126.254	130.428	53.8696
tRF-Thr-CGT-028	GCGTTTGGGAACGATGTTGTTGCCGTGTGTTTT	tRF-1	33	pre_chr10.trna10494-ThrCGT,TCCCCTCCACTGAGAGCTTCCACCGGCAGCTCGGCTGTCAGGCGCGGTGGCCAAGTGGTAAGGCGTCGGTCTCGTAAACCGAAGATCGCGGGTTCGAACCCCGTCCGTGCCTGCGTTTGGGAACGATGTTGTTGCCGTGTGTTTTCGGCTCC,Thr-CGT,112	-1.56092	0.338936	0.0222199	0.100765	3.69191	5.25282	4.96561	15.9159	12.6972	64.2747	63.2376	17.9565
tRF-Met-CAT-036	TCGGAGACTTTGTTTT	tRF-1	16	pre_chr2.trna7907-MetCAT,AAGTCTTCTATGGTAATACAAGCATAGCCTACCAGTAGGTAGCAGAGTGGCGCAGCGGAAGCGTGCTGGGCCCATAACCCAGAGGTCGATGGATCGAAACCATCCTCTGCTATCGGAGACTTTGTTTTTCTTTTTACGGGTGAAAATACAAT,Met-CAT,112	-1.5574	0.339763	0.00333879	0.0212035	8.46038	10.0178	359.179	350.151	197.713	1471.43	1209.42	962.92
tRF-Asp-GTC-043	ACATTGAAGTTCCTTTT	tRF-1	17	pre_chr13.trna4004-AspGTC,GCGTCGAAGATGGGCCGGAGTGCGCACACAGTCTCTGTCGTCCTCGTTAGTATAGTGGTGAGTATCCCCGCCTGTCACGCGGGAGACCGGGGTTCGATTCCCCGACGGGGAGACATTGAAGTTCCTTTTTTGAACACCTAGGTGGCCCGCGG,Asp-GTC,112	-1.54101	0.343645	0.0233999	0.1053	3.1146	4.65561	9.93123	6.36638	5.44165	34.4329	31.6188	22.4457
tRF-Arg-TCT-032	GTCACCTGGCATGTGCCTCTTTT	tRF-1	23	pre_chr13.trna2392-ArgTCT,GCTTTTTCAGTTCTGGTGCTGATGCTGTGTGTGTGGTGAGGTCTCTGTGGCGCAATGGACGAGCGCGCTGGACTTCTAATCCAGAGGTTCCGGGTTCGAGTCCCGGCAGAGATGGTCACCTGGCATGTGCCTCTTTTGTTTTGAATGCTGTCAT,Arg-TCT,114	-1.5094	0.351257	0.00507234	0.0296732	4.92548	6.43488	16.552	55.7058	14.5111	121.663	134.38	62.8479
tRF-Trp-CCA-007	ATCACGTCGGGGTCACCA	tRF-3a	18	chr10.trna11260-TrpCCA,GGCCTCGTGGCGCAACGGTAGCGCGTCTGACTCCAGATCAGAAGGTTGCGTGTTCAAATCACGTCGGGGTCACCA,Trp-CCA,57;chr10.trna11440-TrpCCA,GACCTCGTGGCGCAATGGTAGCGCGTCTGACTCCAGATCAGAAGGTTGCGTGTTCAAATCACGTCGGGGTCACCA,Trp-CCA,57;chr17.trna3948-TrpCCA,GACCTTGTGGCGCAACGGTAGCGCGTCTGACTCCAGATCAGAAGGTTGCGTGTTCAAATCACGTCGGGGTCACCA,Trp-CCA,57;chr17.trna3949-TrpCCA,GACCTCGTGGCGCAACGGTAGCGCGTCTGACTCCAGATCAGAAGGTTG…	-1.5087	0.351427	0.00967514	0.0500881	5.15456	6.66326	19.8625	60.4806	19.9527	135.436	221.332	44.8914
tRF-Arg-ACG-011	TCGACTCCTGGCTGGCTCGCCA	tRF-3b	22	chr15.trna1072-ArgACG,GGGCCAGTGGCGCAATGGATAACGCGTCTGACTACGGATCAGAAGATTCCAGGTTCGACTCCTGGCTGGCTCGCCA,Arg-ACG,54;chr17.trna3669-ArgACG,GGGCCAGTGGCGCAATGGATAACGCGTCTGACTACGGATCAGAAGATTCTAGGTTCGACTCCTGGCTGGCTCGCCA,Arg-ACG,54	-1.50595	0.352098	0.024647	0.10841	3.83343	5.33938	11.5864	11.1412	12.6972	75.7524	51.3806	22.4457
tRF-Gln-TTG-025	TCAAATCTCGGTGGGACCTCCA	tRF-3b	22	chr10.trna9239-GlnTTG,GGTCCCATGGTGTAATGGTTAGCACTCTGGACTTTGAATCCAGCGATCCGAGTTCAAATCTCGGTGGGACCTCCA,Gln-TTG,53;chr17.trna1911-GlnCTG,GGTTCTATGGTATAGTGGTTAGCACTCTGGACTCTGAATCCAGTGATCCGAGTTCAAATCTCGGTGGGACCTCCA,Gln-CTG,53;chr17.trna3673-GlnCTG,GGTTCCATGGTGTAATGGTTAGCACTCTGGACTCTGAATCCAGCGATCCGAGTTCAAATCTCGGTGGGACCTCCA,Gln-CTG,53;chr17.trna3717-GlnTTG,GGTCCCATGGTGTAATGGTTAGCACTCTGGACTTTGAATCCAGCAATCTG…	-1.4159	0.374775	0.00737346	0.0388601	4.89701	6.31291	24.8281	41.3814	14.5111	105.594	138.332	53.8696
tRF-Thr-TGT-056	GTCTAGCTGCTACCTTTTT	tRF-1	19	pre_chr17.trna1883-ThrTGT,AATTAAATAGAGGATTGTTTTTAGGTGTCTTGCAGCAGTTGGCTCCATGGCTTAGTTGGTTAAAGCGCCTGTCTTGTAAACAGGAGATCCTGGGTTCGAATCCCAGTGGGGCCTGTCTAGCTGCTACCTTTTTTCTTTAGTGGATAAAGACAAT,Thr-TGT,114	-1.39469	0.380326	0.0394073	0.155765	3.59359	4.98828	9.93123	14.3243	7.25554	61.9792	39.5235	15.712
tRF-Thr-TGT-055	GTCTAGCTGCTACCTTTT	tRF-1	18	pre_chr17.trna1883-ThrTGT,AATTAAATAGAGGATTGTTTTTAGGTGTCTTGCAGCAGTTGGCTCCATGGCTTAGTTGGTTAAAGCGCCTGTCTTGTAAACAGGAGATCCTGGGTTCGAATCCCAGTGGGGCCTGTCTAGCTGCTACCTTTTTTCTTTAGTGGATAAAGACAAT,Thr-TGT,114	-1.39129	0.381225	0.0237192	0.105922	4.67247	6.06376	18.2072	33.4235	16.325	96.4121	146.237	24.6902
tRF-Val-CAC-050	GCTACTTCCTACTTTTT	tRF-1	17	pre_chr13.trna2253-ValCAC,TCACTTTAAGTACAGTTTATATAAGCGCAGTAGACAGCTAGTTTCCGTAGTGTAGTGGTTATCACGTTCGCCTCACACGCGAAAGGTCCCCGGTTCGAAACCGGGCGGAAACAGCTACTTCCTACTTTTTGTAGGAGGTACCTATTATTATAC,Val-CAC,113	-1.35905	0.38984	0.0459495	0.178016	2.95506	4.31411	8.27602	7.95797	3.62777	27.5463	23.7141	17.9565
tRF-Ser-TGA-022	TCGAATCCTGTTCGTGACGCCA	tRF-3b	22	chr11.trna2516-SerTGA,GTCACGGTGGCCGAGTGGTTAAGGCGTTGGACTTGAAATCCAATGGGGTTTCCCCGCACAGGTTCGAATCCTGTTCGTGACGCCA,Ser-TGA,63;chr7.trna9348-SerCGA,GTCACGGTGGCCGAGTGGTTAAGGCGTTGGACTCGAAATCCAATGGGGTTTCCCCGCACAGGTTCGAATCCTGTTCGTGACGCCA,Ser-CGA,63	-1.32343	0.399585	0.0343557	0.141536	3.60231	4.92573	8.27602	14.3243	9.06942	32.1374	55.3329	24.6902
tRF-Met-CAT-037	TCGGAGACTTTGTTTTT	tRF-1	17	pre_chr2.trna7907-MetCAT,AAGTCTTCTATGGTAATACAAGCATAGCCTACCAGTAGGTAGCAGAGTGGCGCAGCGGAAGCGTGCTGGGCCCATAACCCAGAGGTCGATGGATCGAAACCATCCTCTGCTATCGGAGACTTTGTTTTTCTTTTTACGGGTGAAAATACAAT,Met-CAT,112	-1.21054	0.432107	0.0244045	0.108156	6.07485	7.28539	74.4842	54.1142	39.9055	245.621	201.57	118.962
tRF-Ala-TGC-027	TCAATCCCCGGCATCTCCACCA	tRF-3b	22	chr12.trna5057-AlaTGC,GGGGATGTAGCTCAGTGGTAGAGCGCATGCTTTGCATGTATGAGGCCCCGGGTTCAATCCCCGGCATCTCCACCA,Ala-TGC,53;chr3.trna1421-AlaCGC,GGGGATGTAGCTCAGTGGTAGAGCGCGCGCTTCGCATGTGTGAGGTCCCGGGTTCAATCCCCGGCATCTCCACCA,Ala-CGC,53	-1.20832	0.432773	0.012897	0.0639386	6.52427	7.73259	71.1738	119.37	56.2304	282.35	395.235	132.43
tRF-Gly-TCC-024	TCGATTCCCGGCCAACGCACCA	tRF-3b	22	chr10.trna11264-GlyTCC,GCGTTGGTGGTATAGTGGTGAGCATAGCTGCCTTCCAAGCAGTTGACCCGGGTTCGATTCCCGGCCAACGCACCA,Gly-TCC,53;chr13.trna2250-GlyTCC,GCGTTGGTGGTATAGTGGTGAACATAGCTGCCTTCCAAGCAGTTGACCCGGGTTCGATTCCCGGCCAACGCACCA,Gly-TCC,53	-1.14742	0.451431	0.0378226	0.153392	6.58324	7.73066	49.6561	168.709	56.2304	160.687	434.759	186.299
tRF-Gln-CTG-019	TCAAATCTCGGTGGAACCTCCA	tRF-3b	22	chr10.trna11252-GlnCTG,GGTTCCATGGTGTAATGGTTAGCACTCTGGACTCTGAATCCAGCGATCCGAGTTCAAATCTCGGTGGAACCTCCA,Gln-CTG,53;chr17.trna3684-GlnCTG,GGTTCCATGGTGTAATGGTTAGCACTCTGGACTCTGAATCCAGTGATCCGAGTTCAAATCTCGGTGGAACCTCCA,Gln-CTG,53	-1.12705	0.457852	0.0267661	0.11497	5.91794	7.04498	54.6217	60.4806	39.9055	208.893	189.713	89.7827
tRF-Tyr-GTA-002	ATTCCGGCTCGAAGGACCA	tRF-3b	19	chr15.trna916-TyrGTA,CCTTCGATAGCTCAGCTGGTAGAGCGGAGGACTGTAGATCCTTAGGTCGCTGGTTCGATTCCGGCTCGAAGGACCA,Tyr-GTA,57	-1.1111	0.462942	0.047087	0.181223	4.73121	5.8423	14.8968	47.7478	12.6972	78.0479	102.761	35.9131
tRF-Ala-TGC-037	TTCCCGGCATCTCCACCA	tRF-3a	18	chrX.trna4650-AlaTGC,GGGGATGTAGCTCAATGGTAGAGCACATGCTTTGCATGTATGAGGCACCGGGTTCGATTCCCGGCATCTCCACCA,Ala-TGC,57	-1.04026	0.486241	0.0388972	0.154795	6.10801	7.14826	52.9665	93.904	39.9055	215.779	252.95	76.3153
tRF-Ala-AGC-051	TCAATCCCCGGCACCTCCACCA	tRF-3b	22	chr17.trna1873-AlaAGC,GGGGGTGTAGCTCAGTGGTAGAGCGCGTGCTTAGCATGCACGAGGCCCCGGGTTCAATCCCCGGCACCTCCACCA,Ala-AGC,53	-1.01225	0.495773	0.0381705	0.153392	7.64155	8.6538	187.038	218.048	116.089	544.04	660.043	291.794

## Sheet: Table S3
The upregulated tRFs & tiRNA in Exp pep pre-treated glutamate group compared with glutamate treated group (fold change > 1.5, P < 0.05) that go with Figure 1A
#log2FC >= 0.585 #p-value cut-off <= 0.05 #q-value cut-off <= 1.00 #Gene biotype: tRFs #Condition pair: up_Glu+Exp pep_vs_Glu Column A: tRF_ID, The ID of tRF & tiRNA. Column B: tRF_Seq, The sequence of tRF & tiRNA. Column C: Type, The type of tRF & tiRNA. Column D: Length, The length of sequence. Column E: AlignInfo, Alignment information, format (tRNA_id,tRNA_Seq,aminoacid-anticodon,start);*. Co…
Annotation					DE Statistic						CPM
tRF_ID	tRF_Seq	Type	Length	AlignInfo	log2FC	Fold_Change	p_value	q_value	Glu+Exp pep_CPM	Glu_CPM	Glu-1	Glu-2	Glu-3	Glu+Exp pep-1	Glu+Exp pep-2	Glu+Exp pep-3
tRF-Thr-TGT-012	GGCTCCATAGCTCAGG	tRF-5a	16	chr10.trna1313-ThrTGT,GGCTCCATAGCTCAGGGGTTAGAGCACTGGTCTTGTAAACCAGGGGTCGCGAGTTCAAATCTCGCTGGGGCCTCCA,Thr-TGT,0	1.92708	3.80286	0.0453124	0.509375	5.05705	3.12997	8.27602	14.3243	1.81388	100.102	5.86357	7.66656
tRF-Gln-TTG-019	GGCCCCATGGTGTAATGGTTAGCACTCTGGA	tRF-5c	31	chr17.trna3954-GlnTTG,GGCCCCATGGTGTAATGGTTAGCACTCTGGACTTTGAATCCAGCGATCCGAGTTCAAATCTCGGTGGGACCTCCA,Gln-TTG,0	1.84988	3.60471	0.0433921	0.509375	4.11895	2.26906	1.6552	9.54956	1.81388	9.10015	23.4543	25.5552
tRF-His-GTG-053	TTTGGTAGTACCGTCCCACTGCAGCTGTTTT	tRF-1	31	pre_chr2.trna7563-HisGTG,AATAAATTGAGGCCGCAACCCGCTGCTTGCCCGGTGGCTCGCCGTGATCGTATAGTGGTTAGTACTCTGCGTTGTGGCCGCAGCAACCTCGGTTCGAATCCGAGTCACGGCATTTGGTAGTACCGTCCCACTGCAGCTGTTTTTATTAAGTG,His-GTG,112	1.74049	3.34148	0.00227285	0.147735	8.107	6.36651	59.5874	85.9461	68.9276	357.939	328.36	265.774
tRF-Lys-CTT-016	GCCCGGCTAGCTCAGTCGGTAG	tRF-5b	22	chr10.trna12493-LysCTT,GCCCGGCTAGCTCAGTCGGTAGAGCATGAGACTCTTAATCTCAGGGTCGTGGGTTCGAGCCCCACGTTGGGCGCCA,Lys-CTT,0;chr6.trna6230-LysCTT,GCCCGGCTAGCTCAGTCGGTAGAGCATGGGACTCTTAATCCCAGGGTCGTGGGTTCGAGCCCCACGTTGGGCGCCA,Lys-CTT,0	1.73595	3.33098	0.0335089	0.478115	4.25611	2.52016	6.62082	6.36638	1.81388	30.3338	26.3861	10.2221
tRF-Asp-GTC-030	TCGATTCCCCGACGGGGAGCCA	tRF-3b	22	chr10.trna2466-AspGTC,TCCTCGTTAGTATAGTGGTGAGTATCCCCGCCTGTCACGCGGGAGACCGGGGTTCGATTCCCCGACGGGGAGCCA,Asp-GTC,53	1.62942	3.09388	0.0469787	0.509375	6.13187	4.50245	29.7937	14.3243	12.6972	191.103	26.3861	22.9997
tRF-His-GTG-038	GGATTGAGGAGACTTTT	tRF-1	17	pre_chr5.trna10845-HisGTG,GCTCTTAAGGGAAGCTTGCTGTTCAGCTCGTCAGTAGCTCGCCGTGATCGTATAGTGGTTAGTACTCTGCGTTGTGGCCGCAGCAACCTCGGTTCGAATCCGAGTCACGGCAGGATTGAGGAGACTTTTGGAGGAAAATAAAATGTAGCCGC,His-GTG,112	1.42474	2.68467	0.0393797	0.509375	5.2273	3.80256	16.552	17.5075	3.62777	48.5341	64.4993	20.4441
tRF-Ser-GCT-013	GACGAGGTGGCCGAGT	tRF-5a	16	chr1.trna11538-SerGCT,GACGAGGTGGCCGAGTGGTTAAGGCGATGGACTGCTAATCCATTGTGCTTTGCACGCGTGGGTTCGAATCCCATCCTCGTCGCCA,Ser-GCT,0;chr10.trna11261-SerGCT,GACGAGGTGGCCGAGTGGTTAAGGCGATGGACTGCTAATCCATTGTGCTCTGCACGCGTGGGTTCGAATCCCATCCTCGTCGCCA,Ser-GCT,0;chr17.trna3674-SerGCT,GACGAGGTGGCCGAGTGGTTAAGGCGATGGACTGCTAATCCATTGTGCTCTGCACGCGTGGGTTCGAATCCCACCCTCGTCGCCA,Ser-GCT,0	1.3203	2.49719	0.0326087	0.476903	5.92636	4.60605	19.8625	28.6487	16.325	81.9013	61.5675	63.888
tRF-His-GTG-054	TTTGGTAGTACCGTCCCACTGCAGCTGTTTTT	tRF-1	32	pre_chr2.trna7563-HisGTG,AATAAATTGAGGCCGCAACCCGCTGCTTGCCCGGTGGCTCGCCGTGATCGTATAGTGGTTAGTACTCTGCGTTGTGGCCGCAGCAACCTCGGTTCGAATCCGAGTCACGGCATTTGGTAGTACCGTCCCACTGCAGCTGTTTTTATTAAGTG,His-GTG,112	1.31604	2.48982	0.0239499	0.424395	6.75492	5.43888	38.0697	47.7478	29.0222	157.736	117.271	97.1097
tRF-Ala-AGC-056	TCGATCCCCAGCACCTCCACCA	tRF-3b	22	chr17.trna1878-AlaAGC,GGGGGTGTAGCTCAGTGGTAGAGCGCGTGCTTAGCATGCACGAGGCCCTGGGTTCGATCCCCAGCACCTCCACCA,Ala-AGC,53	1.26487	2.40305	0.0402017	0.509375	8.1216	6.85673	120.83	144.835	52.6027	561.176	287.315	127.776
tRF-His-GTG-052	TTTGGTAGTACCGTCCCACTGCAGCTGTTT	tRF-1	30	pre_chr2.trna7563-HisGTG,AATAAATTGAGGCCGCAACCCGCTGCTTGCCCGGTGGCTCGCCGTGATCGTATAGTGGTTAGTACTCTGCGTTGTGGCCGCAGCAACCTCGGTTCGAATCCGAGTCACGGCATTTGGTAGTACCGTCCCACTGCAGCTGTTTTTATTAAGTG,His-GTG,112	1.18218	2.26919	0.0447011	0.509375	7.02492	5.84274	46.3457	50.931	48.9749	151.669	137.794	153.331

## Sheet: Table S4
The downregulated tRFs & tiRNA in Exp pep pre-treated glutamate group compared with glutamate treated group (fold change > 1.5, P < 0.05) that go with Figure 1A
#log2FC <= -0.585 #p-value cut-off <= 0.05 #q-value cut-off <= 1.00 #Gene biotype: tRFs #Condition pair: down_Glu+Exp pep_vs_Glu Column A: tRF_ID, The ID of tRF & tiRNA. Column B: tRF_Seq, The sequence of tRF & tiRNA. Column C: Type, The type of tRF & tiRNA. Column D: Length, The length of sequence. Column E: AlignInfo, Alignment information, format (tRNA_id,tRNA_Seq,aminoacid-anticodon,start);*.…
Annotation					DE Statistic						CPM
tRF_ID	tRF_Seq	Type	Length	AlignInfo	log2FC	Fold_Change	p_value	q_value	Glu+Exp pep_CPM	Glu_CPM	Glu-1	Glu-2	Glu-3	Glu+Exp pep-1	Glu+Exp pep-2	Glu+Exp pep-3
tRF-His-GTG-003	AGACTGTGAATCTAA	tRF-2	15	chrM.tRNA11-HisGTG,GTAGGTATAGTTTACAAAAAACATTAGACTGTGAATCTAACAACAGGAAATCAAATTCCTTATTTACCCCA,His-GTG,25	-3.66379	0.0789024	0.000705335	0.13754	0.895456	4.55924	31.4489	30.2403	3.62777	0	5.86357	0
tRF-Met-CAT-004	AACCCTTCCCGTACTACCA	tRF-3b	19	chrM.tRNA5-MetCAT,AGTAAGGTCAGCTAACTAAGCTATCGGGCCCATACCCCGAAAATGTTGGTCTAAACCCTTCCCGTACTACCA,Met-CAT,53	-3.29394	0.101959	0.00147137	0.147735	0.900256	4.19419	8.27602	27.0571	14.5111	0	5.86357	0
tRF-Ser-TGA-036	GAGAAAGACATAATG	tRF-5a	15	chrM.tRNA17-SerTGA,GAGAAAGACATAATGGTTATGAAATTGGCTTGAAACCAGTTGTAGGGGGTTCGAATCCTTCCTTTCTTACCA,Ser-TGA,0	-2.80054	0.143534	0.00273359	0.159915	1.81397	4.61451	33.1041	19.0991	10.8833	3.03338	5.86357	2.55552
tRF-Ile-GAT-002	AGAAATATGTCTGAC	tRF-5a	15	chrM.tRNA4-IleGAT,AGAAATATGTCTGACAAAAGAGTTACTTTGATAGAGTAAATAATAGAGGTTTAAATCCTCTTATTTCTACCA,Ile-GAT,0	-2.79648	0.143938	0.0246657	0.424395	0.938522	3.735	11.5864	22.2823	3.62777	0	0	5.11104
tRF-His-GTG-017	TAGACTGTGAATCT	tRF-2	14	chrM.tRNA11-HisGTG,GTAGGTATAGTTTACAAAAAACATTAGACTGTGAATCTAACAACAGGAAATCAAATTCCTTATTTACCCCA,His-GTG,24	-2.68538	0.155461	0.000234856	0.0686954	9.19255	11.8779	6875.72	2059.52	721.926	885.748	606.88	521.326
tRF-His-GTG-007	GCCGTGATCGTATAG	tRF-5a	15	chr19.trna4063-HisGTG,GCCGTGATCGTATAGTGGTTAGTACTCTGCGTTGTGGCCGCAGCAACCTCGGTTCGAATCCGAGTCACGGCACCA,His-GTG,0	-2.57823	0.167446	0.0173682	0.421092	2.81355	5.39177	86.0706	19.0991	1.81388	18.2003	2.93179	2.55552
tRF-Gln-TTG-030	TGGACTTTGAATCC	tRF-2	14	chr10.trna9239-GlnTTG,GGTCCCATGGTGTAATGGTTAGCACTCTGGACTTTGAATCCAGCGATCCGAGTTCAAATCTCGGTGGGACCTCCA,Gln-TTG,27;chr17.trna3717-GlnTTG,GGTCCCATGGTGTAATGGTTAGCACTCTGGACTTTGAATCCAGCAATCTGAGTTCAAATCTCGGTGGGACCTCCA,Gln-TTG,27;chr17.trna3954-GlnTTG,GGCCCCATGGTGTAATGGTTAGCACTCTGGACTTTGAATCCAGCGATCCGAGTTCAAATCTCGGTGGGACCTCCA,Gln-TTG,27;chrX.trna146-GlnTTG,GGTCTCATGGTGTAATGGTTAGCACTCTGGACTTTGAATCCAGCGATCCGAG…	-2.56987	0.168419	0.0263161	0.439854	1.47037	4.04025	26.4833	9.54956	5.44165	6.06676	0	2.55552
tRF-Gln-CTG-021	TGGACTCTGAATCC	tRF-2	14	chr10.trna11252-GlnCTG,GGTTCCATGGTGTAATGGTTAGCACTCTGGACTCTGAATCCAGCGATCCGAGTTCAAATCTCGGTGGAACCTCCA,Gln-CTG,27;chr17.trna1911-GlnCTG,GGTTCTATGGTATAGTGGTTAGCACTCTGGACTCTGAATCCAGTGATCCGAGTTCAAATCTCGGTGGGACCTCCA,Gln-CTG,27;chr17.trna3673-GlnCTG,GGTTCCATGGTGTAATGGTTAGCACTCTGGACTCTGAATCCAGCGATCCGAGTTCAAATCTCGGTGGGACCTCCA,Gln-CTG,27;chr17.trna3684-GlnCTG,GGTTCCATGGTGTAATGGTTAGCACTCTGGACTCTGAATCCAGTGATCC…	-2.47778	0.17952	0.000112923	0.0660599	7.42912	9.90691	1277.82	814.896	419.007	297.271	126.067	160.998
tRF-Arg-TCG-021	TGATTTCGACTCATT	tRF-2	15	chrM.tRNA10-ArgTCG,TGGTAATTAGTTTAAATAAAATTAATGATTTCGACTCATTAGATTATGATAATAATCATAATTACCAACCA,Arg-TCG,25	-2.47362	0.180038	0.0135826	0.4182	2.40456	4.87818	51.3113	12.7328	9.06942	15.1669	2.93179	0
tRF-His-GTG-002	AGACTGTGAATCTA	tRF-2	14	chrM.tRNA11-HisGTG,GTAGGTATAGTTTACAAAAAACATTAGACTGTGAATCTAACAACAGGAAATCAAATTCCTTATTTACCCCA,His-GTG,25	-2.46499	0.181119	0.00144983	0.147735	3.53	5.99498	96.0019	57.2974	16.325	6.06676	20.5225	12.7776
tRF-His-GTG-018	TAGACTGTGAATCTA	tRF-2	15	chrM.tRNA11-HisGTG,GTAGGTATAGTTTACAAAAAACATTAGACTGTGAATCTAACAACAGGAAATCAAATTCCTTATTTACCCCA,His-GTG,24	-2.37851	0.192308	0.0153859	0.421092	2.13889	4.5174	36.4145	20.6907	3.62777	6.06676	2.93179	5.11104
tRF-Ser-TGA-040	GAGAAAGACATAATGGTTATGAAA	tRF-5b	24	chrM.tRNA17-SerTGA,GAGAAAGACATAATGGTTATGAAATTGGCTTGAAACCAGTTGTAGGGGGTTCGAATCCTTCCTTTCTTACCA,Ser-TGA,0	-2.26108	0.208616	0.00198128	0.147735	3.74301	6.00409	36.4145	47.7478	72.5554	6.06676	14.6589	22.9997
tRF-Gln-TTG-005	AATTTTGAATTCTT	tRF-2	14	chrM.trna4-GlnTTG,TAGGATAGGGTGTATTGGTAGCACGGAGAATTTTGAATTCTTAGGTGTAGGTTCAATTCCTATTGTCCTAGCCA,Gln-TTG,28	-2.21987	0.214661	0.00171575	0.147735	3.4246	5.64447	49.6561	60.4806	25.3944	6.06676	20.5225	10.2221
tRF-Ser-TGA-039	GAGAAAGACATAATGGTTATGAA	tRF-5b	23	chrM.tRNA17-SerTGA,GAGAAAGACATAATGGTTATGAAATTGGCTTGAAACCAGTTGTAGGGGGTTCGAATCCTTCCTTTCTTACCA,Ser-TGA,0	-2.19705	0.218084	0.00222543	0.147735	4.99047	7.18752	97.6571	128.919	139.669	3.03338	46.9086	56.2214
tRF-Gln-TTG-051	TAGGATAGGGTGTATTGGTAGC	tRF-5b	22	chrM.trna4-GlnTTG,TAGGATAGGGTGTATTGGTAGCACGGAGAATTTTGAATTCTTAGGTGTAGGTTCAATTCCTATTGTCCTAGCCA,Gln-TTG,0	-1.97123	0.255035	0.00312725	0.166313	8.12005	10.0913	423.732	1101.38	1218.93	118.302	378.2	444.66
tRF-Gln-TTG-052	TAGGATAGGGTGTATTGGTAGCA	tRF-5b	23	chrM.trna4-GlnTTG,TAGGATAGGGTGTATTGGTAGCACGGAGAATTTTGAATTCTTAGGTGTAGGTTCAATTCCTATTGTCCTAGCCA,Gln-TTG,0	-1.87651	0.272342	0.00609268	0.297018	6.16295	8.03946	112.554	254.655	292.035	21.2337	99.6807	120.109
tRF-Ser-TGA-038	GAGAAAGACATAATGGTTATGA	tRF-5b	22	chrM.tRNA17-SerTGA,GAGAAAGACATAATGGTTATGAAATTGGCTTGAAACCAGTTGTAGGGGGTTCGAATCCTTCCTTTCTTACCA,Ser-TGA,0	-1.75737	0.295788	0.00861141	0.335845	4.10421	5.86158	48.0009	54.1142	47.161	6.06676	29.3179	22.9997
tRF-Tyr-GTA-038	TTGAGCCCCCTTTTTACCACCA	tRF-3b	22	chrM.tRNA18-TyrGTA,GGTAAAATGGCTGAGTAAGCATTAGACTGTAAATCTAAAGACAGGGGTTGAGCCCCCTTTTTACCACCA,Tyr-GTA,47	-1.75556	0.296158	0.0275426	0.447568	3.10331	4.85887	31.4489	22.2823	19.9527	18.2003	5.86357	5.11104
tRF-Pro-TGG-016	CAAGAAGTAGTTTAAATAGAATATCAGC	tRF-5c	28	chrM.tRNA15-ProTGG,CAAGAAGTAGTTTAAATAGAATATCAGCTTTGGGTGTTGATGGTGGGGAGGTAGTTCCTTCTTCTTGACCA,Pro-TGG,0	-1.66408	0.315545	0.00968189	0.353994	6.70332	8.3674	115.864	472.703	306.546	48.5341	208.157	112.443
tRF-Arg-ACG-027	AAATGTGCGTTCCTTT	tRF-1	16	pre_chr8.trna4881-ArgACG,ATTGGAGATCAGTCATCATAGAAGAGGCCCCCTCAGCACTGGGCCAGTGGCGCAATGGATAACGCGTCTGACTACGGATCAGAAGATTCTAGGTTCGACTCCTGGCTGGCTCGAAATGTGCGTTCCTTTTTCTTCCTATACTGTATACGTTTT,Arg-ACG,113	-1.63174	0.322698	0.0199389	0.421092	4.11781	5.74955	51.3113	77.9881	21.7666	6.06676	23.4543	28.1107
tRF-Gln-TTG-054	TAGGATAGGGTGTATTGGTAGCACGGAG	tRF-5c	28	chrM.trna4-GlnTTG,TAGGATAGGGTGTATTGGTAGCACGGAGAATTTTGAATTCTTAGGTGTAGGTTCAATTCCTATTGTCCTAGCCA,Gln-TTG,0	-1.61375	0.326748	0.0198487	0.421092	7.03192	8.64566	92.6914	574.565	409.938	45.5007	263.861	153.331
tRF-Trp-TCA-001	AAACAAGTTTAACTTCTGCCA	tRF-3b	21	chrM.tRNA6-TrpTCA,AGAAGTTTAGGATATACAGTCCAAGAGCCTTCAAAGCCCTTAGAAAACAAACAAGTTTAACTTCTGCCA,Trp-TCA,48	-1.60868	0.327898	0.0105837	0.364205	8.24489	9.85357	491.596	1201.65	787.226	118.302	609.812	347.551
tRF-Val-TAC-042	TAAAAATGAACACTTTGACCA	tRF-3b	21	chrM.tRNA2-ValTAC,CACAGTGTAGCTTAATCACAAAGCATCTGGCCTACACCCAGAAGAATTCATAAAAATGAACACTTTGACCA,Val-TAC,50	-1.58997	0.332178	0.00787591	0.3291	6.23526	7.82523	160.555	203.724	208.597	45.5007	120.203	94.5542
tRF-Asp-GTC-017	TCCTCGTTAGTATAGTGGTGAGTATCCC	tRF-5c	28	chr10.trna2466-AspGTC,TCCTCGTTAGTATAGTGGTGAGTATCCCCGCCTGTCACGCGGGAGACCGGGGTTCGATTCCCCGACGGGGAGCCA,Asp-GTC,0;chrX.trna6893-AspGTC,TCCTCGTTAGTATAGTGGTGAGTATCCCCGCCTGTCACGCAGGAGACCGGGGTTCAATTCCCCGACGGGGAGCCA,Asp-GTC,0	-1.58166	0.334097	0.0204086	0.421092	5.0508	6.63246	39.7249	97.0872	112.461	12.1335	58.6357	43.4438
tRF-Leu-TAA-019	AGACTTAAAACCTTG	tRF-2	15	chrM.trna1-LeuTAA,ATTAGGGTGGCAGAGCCAGGTAATTGCGTAAGACTTAAAACCTTGTTCCCAGAGGTTCAAATCCTCTCCCTAATACCA,Leu-TAA,30	-1.57556	0.335512	0.0194103	0.421092	4.05223	5.6278	57.9322	52.5226	21.7666	18.2003	23.4543	15.3331
tRF-Gln-TTG-056	TAGGATAGGGTGTATTGGTAGCACGGAGAA	tRF-5c	30	chrM.trna4-GlnTTG,TAGGATAGGGTGTATTGGTAGCACGGAGAATTTTGAATTCTTAGGTGTAGGTTCAATTCCTATTGTCCTAGCCA,Gln-TTG,0	-1.57221	0.336294	0.0398095	0.509375	6.16833	7.74054	46.3457	265.796	243.061	9.10015	131.93	107.332
tRF-Met-CAT-013	AGTAAGGTCAGCTAAC	tRF-5a	16	chrM.tRNA5-MetCAT,AGTAAGGTCAGCTAACTAAGCTATCGGGCCCATACCCCGAAAATGTTGGTCTAAACCCTTCCCGTACTACCA,Met-CAT,0	-1.56327	0.338382	0.00777799	0.3291	5.67849	7.24176	132.416	190.991	88.8803	39.434	58.6357	74.11
tRF-Gln-TTG-057	TAGGATAGGGTGTATTGGTAGCACGGAGAAT	tRF-5c	31	chrM.trna4-GlnTTG,TAGGATAGGGTGTATTGGTAGCACGGAGAATTTTGAATTCTTAGGTGTAGGTTCAATTCCTATTGTCCTAGCCA,Gln-TTG,0	-1.51612	0.349626	0.0208746	0.421092	8.77041	10.2865	332.696	1935.38	1168.14	218.404	856.082	475.326
tRF-Ser-GCT-072	AAGAAAGTATGCAAGAACTGCTAATTCA	tRF-5c	28	chrM.tRNA12-SerGCT,AAGAAAGTATGCAAGAACTGCTAATTCATGCACCCATACCTAAAACATATGGCTTTCTTACCA,Ser-GCT,0	-1.48485	0.357287	0.0196412	0.421092	4.52223	6.00707	44.6905	62.0722	58.0443	15.1669	35.1814	28.1107
tRF-Ser-GCT-035	AAGAAAGTATGCAAG	tRF-5a	15	chrM.tRNA12-SerGCT,AAGAAAGTATGCAAGAACTGCTAATTCATGCACCCATACCTAAAACATATGGCTTTCTTACCA,Ser-GCT,0	-1.42851	0.371513	0.0131221	0.4182	7.07966	8.50817	326.075	442.463	217.666	91.0015	252.134	135.442
tRF-Trp-TCA-008	CAAACAAGTTTAACTTCTGCCA	tRF-3b	22	chrM.tRNA6-TrpTCA,AGAAGTTTAGGATATACAGTCCAAGAGCCTTCAAAGCCCTTAGAAAACAAACAAGTTTAACTTCTGCCA,Trp-TCA,47	-1.42671	0.371978	0.0192146	0.421092	6.32372	7.75044	109.243	243.514	206.783	45.5007	128.999	102.221
tRF-Thr-TGT-029	AATCTTCTCAGGACACCA	tRF-3a	18	chrM.tRNA14-ThrTGT,GTCCCGATAGTATAAAAATTACTCTGGTCTTGTAAACCAAAAATGAAGAGTCAATCTTCTCAGGACACCA,Thr-TGT,52	-1.39955	0.379049	0.0375608	0.509375	4.50087	5.90042	49.6561	73.2133	38.0916	6.06676	43.9768	28.1107
tRF-Ser-GCT-001	AAGAAAGTATGCAAGA	tRF-5a	16	chrM.tRNA12-SerGCT,AAGAAAGTATGCAAGAACTGCTAATTCATGCACCCATACCTAAAACATATGGCTTTCTTACCA,Ser-GCT,0	-1.3957	0.380061	0.015898	0.421092	6.53565	7.93135	175.452	245.105	208.597	66.7344	158.316	99.6652
tRF-Cys-GCA-010	CTCTACTAAGGCTTCCA	tRF-3a	17	chrM.tRNA19-CysGCA,AGCCTTAAGGTGATTATCATGTCGAATTGCAAATTCGAAGGTGTAGAGAATCTCCTCTACTAAGGCTTCCA,Cys-GCA,54	-1.39127	0.381229	0.0242409	0.424395	5.3248	6.71607	110.899	93.904	67.1137	57.6343	64.4993	20.4441
tRF-Val-TAC-030	ATAAAAATGAACACTTTGACCA	tRF-3b	22	chrM.tRNA2-ValTAC,CACAGTGTAGCTTAATCACAAAGCATCTGGCCTACACCCAGAAGAATTCATAAAAATGAACACTTTGACCA,Val-TAC,49	-1.38059	0.384063	0.023284	0.424395	6.08959	7.47018	115.864	163.934	168.691	36.4006	128.999	74.11
tRF-Leu-TAA-022	ATTAGGGTGGCAGAGC	tRF-5a	16	chrM.trna1-LeuTAA,ATTAGGGTGGCAGAGCCAGGTAATTGCGTAAGACTTAAAACCTTGTTCCCAGAGGTTCAAATCCTCTCCCTAATACCA,Leu-TAA,0	-1.37733	0.38493	0.0321052	0.476903	4.46134	5.83867	48.0009	54.1142	45.3471	12.1335	38.1132	25.5552
tRF-Trp-TCA-002	AACAAGTTTAACTTCTGCCA	tRF-3b	20	chrM.tRNA6-TrpTCA,AGAAGTTTAGGATATACAGTCCAAGAGCCTTCAAAGCCCTTAGAAAACAAACAAGTTTAACTTCTGCCA,Trp-TCA,49	-1.34519	0.393601	0.0321946	0.476903	8.11774	9.46293	375.731	814.896	652.998	109.202	565.835	311.773
tRF-Trp-TCA-003	AAGTTTAACTTCTGCCA	tRF-3a	17	chrM.tRNA6-TrpTCA,AGAAGTTTAGGATATACAGTCCAAGAGCCTTCAAAGCCCTTAGAAAACAAACAAGTTTAACTTCTGCCA,Trp-TCA,52	-1.33267	0.397033	0.0237479	0.424395	7.75824	9.09091	397.249	644.596	409.938	112.235	398.723	250.441
tRF-His-GTG-012	GCCGTGATCGTATAGTGGTTAGTACTCT	tRF-5c	28	chr19.trna4063-HisGTG,GCCGTGATCGTATAGTGGTTAGTACTCTGCGTTGTGGCCGCAGCAACCTCGGTTCGAATCCGAGTCACGGCACCA,His-GTG,0	-1.31078	0.403103	0.046624	0.509375	6.20049	7.51127	278.074	109.82	74.3693	124.369	52.7722	71.5545
tiRNA-Ser-GCT-001	AAGAAAGTATGCAAGAACTG	tiRNA-5	20	chrM.tRNA12-SerGCT,AAGAAAGTATGCAAGAACTGCTAATTCATGCACCCATACCTAAAACATATGGCTTTCTTACCA,Ser-GCT,0	-1.27766	0.412465	0.030849	0.476903	9.27648	10.5541	1152.02	1550.21	1202.61	367.039	1281.19	577.547
tRF-Ser-GCT-034	AAGAAAGTATGCAA	tRF-5a	14	chrM.tRNA12-SerGCT,AAGAAAGTATGCAAGAACTGCTAATTCATGCACCCATACCTAAAACATATGGCTTTCTTACCA,Ser-GCT,0	-1.25629	0.41862	0.0436428	0.509375	5.80765	7.06393	124.14	162.343	76.1832	21.2337	108.476	66.4435
tRF-Ser-GCT-071	AAGAAAGTATGCAAGAACTGCTAA	tRF-5b	24	chrM.tRNA12-SerGCT,AAGAAAGTATGCAAGAACTGCTAATTCATGCACCCATACCTAAAACATATGGCTTTCTTACCA,Ser-GCT,0	-1.24691	0.421349	0.0435267	0.509375	7.17828	8.4252	168.831	351.742	353.707	72.8012	243.338	186.553
tRF-Trp-TCA-004	ACAAGTTTAACTTCTGCCA	tRF-3b	19	chrM.tRNA6-TrpTCA,AGAAGTTTAGGATATACAGTCCAAGAGCCTTCAAAGCCCTTAGAAAACAAACAAGTTTAACTTCTGCCA,Trp-TCA,50	-1.2229	0.428421	0.049194	0.513902	6.56993	7.79282	119.175	221.232	223.108	42.4674	181.771	109.887
tRF-Pro-TGG-018	CAAGAAGTAGTTTAAATAGAATATCAGCTT	tRF-5c	30	chrM.tRNA15-ProTGG,CAAGAAGTAGTTTAAATAGAATATCAGCTTTGGGTGTTGATGGTGGGGAGGTAGTTCCTTCTTCTTGACCA,Pro-TGG,0	-1.22209	0.428661	0.0434651	0.509375	6.09244	7.31453	71.1738	222.823	137.855	45.5007	105.544	84.3321
tRF-Cys-GCA-047	CCTCTACTAAGGCTTCCA	tRF-3a	18	chrM.tRNA19-CysGCA,AGCCTTAAGGTGATTATCATGTCGAATTGCAAATTCGAAGGTGTAGAGAATCTCCTCTACTAAGGCTTCCA,Cys-GCA,53	-1.12533	0.458398	0.0478899	0.509375	6.51198	7.6373	182.072	227.598	123.344	103.135	161.248	61.3324
tRF-Ser-GCT-069	AAGAAAGTATGCAAGAACTGCT	tRF-5b	22	chrM.tRNA12-SerGCT,AAGAAAGTATGCAAGAACTGCTAATTCATGCACCCATACCTAAAACATATGGCTTTCTTACCA,Ser-GCT,0	-1.12394	0.458839	0.0472514	0.509375	11.0427	12.1667	3780.49	4163.61	3767.44	1826.1	3345.17	2215.63

## Sheet: Table S5
The upregulated tRFs & tiRNA in DM pep pre-treated glutamate group compared with glutamate treated group (fold change > 1.5, P < 0.05) that go with Figure 1A
#log2FC >= 0.585 #p-value cut-off <= 0.05 #q-value cut-off <= 1.00 #Gene biotype: tRFs #Condition pair: up_Glu+DM pep_vs_Glu Column A: tRF_ID, The ID of tRF & tiRNA. Column B: tRF_Seq, The sequence of tRF & tiRNA. Column C: Type, The type of tRF & tiRNA. Column D: Length, The length of sequence. Column E: AlignInfo, Alignment information, format (tRNA_id,tRNA_Seq,aminoacid-anticodon,start);*. Col…
Annotation					DE Statistic						CPM
tRF_ID	tRF_Seq	Type	Length	AlignInfo	log2FC	Fold_Change	p_value	q_value	Glu+DM pep_CPM	Glu_CPM	Glu-1	Glu-2	Glu-3	Glu+DM pep-1	Glu+DM pep-2	Glu+DM pep-3

## Sheet: Table S6
The downregulated tRFs & tiRNA in DM pep pre-treated glutamate group compared with glutamate treated group (fold change > 1.5, P < 0.05) that go with Figure 1A
#log2FC <= -0.585 #p-value cut-off <= 0.05 #q-value cut-off <= 1.00 #Gene biotype: tRFs #Condition pair: down_Glu+DM_vs_Glu Column A: tRF_ID, The ID of tRF & tiRNA. Column B: tRF_Seq, The sequence of tRF & tiRNA. Column C: Type, The type of tRF & tiRNA. Column D: Length, The length of sequence. Column E: AlignInfo, Alignment information, format (tRNA_id,tRNA_Seq,aminoacid-anticodon,start);*. Colu…
Annotation					DE Statistic						CPM
tRF_ID	tRF_Seq	Type	Length	AlignInfo	log2FC	Fold_Change	p_value	q_value	Glu+DM pep_CPM	Glu_CPM	Glu-1	Glu-2	Glu-3	Glu+DM pep-1	Glu+DM pep-2	Glu+DM pep-3
tRF-Val-CAC-016	GTTTCCGTAGTGTAGTGGTTAT	tRF-5b	22	chr10.trna1308-ValCAC,GTTTCCGTAGTGTAGTGGTTATCACGTTCGCCTCACACGCGAAAGGTCCCCGGTTCGAAACCGGGCGGAAACACCA,Val-CAC,0;chr10.trna1309-ValAAC,GTTTCCGTAGTGTAGTGGTTATCACGTTCGCCTAACACGCGAAAGGTCCCCGGTTCGAAACCGGGCGGAAACACCA,Val-AAC,0;chr17.trna1601-ValCAC,GTTTCCGTAGTGTAGTGGTTATCACGTTCGCCTCACACGCGAAAGGTCCCCGGTTCGAGACCGGGCGGAAACACCA,Val-CAC,0;chr17.trna1607-ValCAC,GTTTCCGTAGTGTAGTGGTTATCACGCTCGCCTCACACGCGAGAGGTCCT…	-1.37508	0.385531	0.0269337	1	3.66554	5.04062	34.7593	35.0151	25.3944	12.4443	17.6168	9.34366

## Sheet: Table S7
The upregulated tRFs & tiRNA in Exp pep pre-treated group compared with DM pep pre-treated group in the presence of glutamate (fold change > 1.5, P < 0.05) that go with Figure 1A
#log2FC >= 0.585 #p-value cut-off <= 0.05 #q-value cut-off <= 1.00 #Gene biotype: tRFs #Condition pair: up_Glu+Exp pep_vs_Glu+DM pep Column A: tRF_ID, The ID of tRF & tiRNA. Column B: tRF_Seq, The sequence of tRF & tiRNA. Column C: Type, The type of tRF & tiRNA. Column D: Length, The length of sequence. Column E: AlignInfo, Alignment information, format (tRNA_id,tRNA_Seq,aminoacid-anticodon,start…
Annotation					DE Statistic						CPM
tRF_ID	tRF_Seq	Type	Length	AlignInfo	log2FC	Fold_Change	p_value	q_value	Glu+Exp_CPM	Glu+DM_CPM	Glu+DM-1	Glu+DM-2	Glu+DM-3	Glu+Exp-1	Glu+Exp-2	Glu+Exp-3
tRF-Ala-AGC-060	TCGATGCCCGCATCCTCCACCA	tRF-3b	22	chr2.trna2176-AlaAGC,GGGGGATTAGCTCAAATGGTAGAGCGCTCGCTTAGCATGCGAGAGGTAGCGGGATCGATGCCCGCATCCTCCACCA,Ala-AGC,54	2.02592	4.07251	0.0479004	0.562537	4.08006	2.05415	4.97772	6.6063	0	42.4674	11.7271	2.55552
tRF-Pro-AGG-025	TCAAATCCCGGACGAGCCCCCA	tRF-3b	22	chr1.trna13666-ProAGG,GGCTCGTTGGTCTAGGGGTATGATTCTCGCTTAGGGTGCGAGAGGTCCCGGGTTCAAATCCCGGACGAGCCCCCA,Pro-AGG,53;chr1.trna4916-ProTGG,GGCTCGTTGGTCTAGGGGTATGATTCTCGGTTTGGGTCCGAGAGGTCCCGGGTTCAAATCCCGGACGAGCCCCCA,Pro-TGG,53;chr10.trna1314-ProTGG,GGCTCGTTGGTCTAGGGGTATGATTCTCGCTTTGGGTGCGAGAGGTCCCGGGTTCAAATCCCGGACGAGCCCCCA,Pro-TGG,53;chr10.trna2465-ProCGG,GGCTCGTTGGTCTAGGGGTATGATTCTCGCTTCGGGTGCGAGAGGTCCCGG…	1.67759	3.19893	0.0367668	0.494788	4.49871	2.82112	4.97772	15.4147	0	33.3672	23.4543	17.8886
tRF-Lys-CTT-016	GCCCGGCTAGCTCAGTCGGTAG	tRF-5b	22	chr10.trna12493-LysCTT,GCCCGGCTAGCTCAGTCGGTAGAGCATGAGACTCTTAATCTCAGGGTCGTGGGTTCGAGCCCCACGTTGGGCGCCA,Lys-CTT,0;chr6.trna6230-LysCTT,GCCCGGCTAGCTCAGTCGGTAGAGCATGGGACTCTTAATCCCAGGGTCGTGGGTTCGAGCCCCACGTTGGGCGCCA,Lys-CTT,0	1.61776	3.06899	0.0351999	0.494788	4.31153	2.69377	2.48886	11.0105	3.73747	30.3338	26.3861	10.2221
tRF-Leu-TAA-013	ACCAGGATGGCCGAGT	tRF-5a	16	chr1.trna18389-LeuTAA,ACCAGGATGGCCGAGTGGTTAAGGCGTTGGACTTAAGATCCAATGGACATATGTCTGCGTGGGTTCGAACCCCACTCCTGGTACCA,Leu-TAA,0	1.44656	2.72557	0.0178608	0.494788	5.40712	3.96056	17.422	13.2126	11.2124	57.6343	41.045	40.8883
tRF-His-GTG-038	GGATTGAGGAGACTTTT	tRF-1	17	pre_chr5.trna10845-HisGTG,GCTCTTAAGGGAAGCTTGCTGTTCAGCTCGTCAGTAGCTCGCCGTGATCGTATAGTGGTTAGTACTCTGCGTTGTGGCCGCAGCAACCTCGGTTCGAATCCGAGTCACGGCAGGATTGAGGAGACTTTTGGAGGAAAATAAAATGTAGCCGC,His-GTG,112	1.38711	2.61555	0.0247692	0.494788	5.28312	3.89601	7.46659	24.2231	9.34366	48.5341	64.4993	20.4441
tRF-Pro-AGG-020	GGCTCGTTGGTCTAGGGGTATGATTCTCGCT	tRF-5c	31	chr1.trna13666-ProAGG,GGCTCGTTGGTCTAGGGGTATGATTCTCGCTTAGGGTGCGAGAGGTCCCGGGTTCAAATCCCGGACGAGCCCCCA,Pro-AGG,0;chr10.trna1314-ProTGG,GGCTCGTTGGTCTAGGGGTATGATTCTCGCTTTGGGTGCGAGAGGTCCCGGGTTCAAATCCCGGACGAGCCCCCA,Pro-TGG,0;chr10.trna2465-ProCGG,GGCTCGTTGGTCTAGGGGTATGATTCTCGCTTCGGGTGCGAGAGGTCCCGGGTTCAAATCCCGGACGAGCCCCCA,Pro-CGG,0;chr2.trna2771-ProAGG,GGCTCGTTGGTCTAGGGGTATGATTCTCGCTTAGGGTGCGAGAGGTCCCGGGTT…	1.15531	2.22732	0.0489163	0.562537	5.30223	4.14692	19.9109	19.8189	9.34366	51.5675	49.8404	30.6662

## Sheet: Table S8
The downregulated tRFs & tiRNA in Exp pep pre-treated group compared with DM pep pre-treated group in the presence of glutamate (fold change > 1.5, P < 0.05) that go with Figure 1A
#log2FC <= -0.585 #p-value cut-off <= 0.05 #q-value cut-off <= 1.00 #Gene biotype: tRFs #Condition pair: down_Glu+Exp pep_vs_Glu+DM pep Column A: tRF_ID, The ID of tRF & tiRNA. Column B: tRF_Seq, The sequence of tRF & tiRNA. Column C: Type, The type of tRF & tiRNA. Column D: Length, The length of sequence. Column E: AlignInfo, Alignment information, format (tRNA_id,tRNA_Seq,aminoacid-anticodon,st…
Annotation					DE Statistic						CPM
tRF_ID	tRF_Seq	Type	Length	AlignInfo	log2FC	Fold_Change	p_value	q_value	Glu+Exp_CPM	Glu+DM_CPM	Glu+DM-1	Glu+DM-2	Glu+DM-3	Glu+Exp-1	Glu+Exp-2	Glu+Exp-3
tRF-Ser-TGA-036	GAGAAAGACATAATG	tRF-5a	15	chrM.tRNA17-SerTGA,GAGAAAGACATAATGGTTATGAAATTGGCTTGAAACCAGTTGTAGGGGGTTCGAATCCTTCCTTTCTTACCA,Ser-TGA,0	-2.84308	0.139363	0.000272231	0.072626	1.88472	4.7278	22.3998	28.6273	20.5561	3.03338	5.86357	2.55552
tRF-Met-CAT-056	ATAAACCCAATCACCCTAATCATTATTTACTTT	tRF-1	33	pre_chrM.tRNA5-MetCAT,TTCAAAATTCTCCGTGCTACCAATACACCCTATCCTACATAGTAAGGTCAGCTAACTAAGCTATCGGGCCCATACCCCGAAAATGTTGGTCTAAACCCTTCCCGTACTAATAAACCCAATCACCCTAATCATTATTTACTTTACTATCC,Met-CAT,109	-2.5731	0.168043	0.0161047	0.494788	1.54141	4.1145	12.4443	4.4042	24.2935	6.06676	0	2.55552
tRF-Met-CAT-006	ACCCTTCCCGTACTACCA	tRF-3a	18	chrM.tRNA5-MetCAT,AGTAAGGTCAGCTAACTAAGCTATCGGGCCCATACCCCGAAAATGTTGGTCTAAACCCTTCCCGTACTACCA,Met-CAT,54	-2.40059	0.189387	0.0101009	0.494788	1.88201	4.2826	17.422	8.8084	22.4248	3.03338	5.86357	2.55552
tRF-His-GTG-018	TAGACTGTGAATCTA	tRF-2	15	chrM.tRNA11-HisGTG,GTAGGTATAGTTTACAAAAAACATTAGACTGTGAATCTAACAACAGGAAATCAAATTCCTTATTTACCCCA,His-GTG,24	-2.1799	0.220691	0.00820232	0.494788	2.19848	4.37838	24.8886	13.2126	16.8186	6.06676	2.93179	5.11104
tRF-Ser-TGA-039	GAGAAAGACATAATGGTTATGAA	tRF-5b	23	chrM.tRNA17-SerTGA,GAGAAAGACATAATGGTTATGAAATTGGCTTGAAACCAGTTGTAGGGGGTTCGAATCCTTCCTTTCTTACCA,Ser-TGA,0	-1.98635	0.252377	0.00617766	0.494788	5.04827	7.03462	72.177	154.147	125.205	3.03338	46.9086	56.2214
tRF-His-GTG-017	TAGACTGTGAATCT	tRF-2	14	chrM.tRNA11-HisGTG,GTAGGTATAGTTTACAAAAAACATTAGACTGTGAATCTAACAACAGGAAATCAAATTCCTTATTTACCCCA,His-GTG,24	-1.90074	0.267806	0.000287059	0.072626	9.24569	11.1464	2916.95	1684.61	1508.07	885.748	606.88	521.326
tRF-Gln-TTG-005	AATTTTGAATTCTT	tRF-2	14	chrM.trna4-GlnTTG,TAGGATAGGGTGTATTGGTAGCACGGAGAATTTTGAATTCTTAGGTGTAGGTTCAATTCCTATTGTCCTAGCCA,Gln-TTG,28	-1.84722	0.277927	0.00466638	0.487594	3.48648	5.3337	22.3998	59.4567	29.8997	6.06676	20.5225	10.2221
tRF-His-GTG-002	AGACTGTGAATCTA	tRF-2	14	chrM.tRNA11-HisGTG,GTAGGTATAGTTTACAAAAAACATTAGACTGTGAATCTAACAACAGGAAATCAAATTCCTTATTTACCCCA,His-GTG,25	-1.715	0.304603	0.00928894	0.494788	3.59258	5.30758	29.8663	28.6273	42.9809	6.06676	20.5225	12.7776
tRF-Tyr-GTA-038	TTGAGCCCCCTTTTTACCACCA	tRF-3b	22	chrM.tRNA18-TyrGTA,GGTAAAATGGCTGAGTAAGCATTAGACTGTAAATCTAAAGACAGGGGTTGAGCCCCCTTTTTACCACCA,Tyr-GTA,47	-1.7108	0.30549	0.0238276	0.494788	3.15839	4.8692	14.9332	37.4357	26.1623	18.2003	5.86357	5.11104
tRF-Cys-GCA-010	CTCTACTAAGGCTTCCA	tRF-3a	17	chrM.tRNA19-CysGCA,AGCCTTAAGGTGATTATCATGTCGAATTGCAAATTCGAAGGTGTAGAGAATCTCCTCTACTAAGGCTTCCA,Cys-GCA,54	-1.66666	0.314982	0.0027683	0.46692	5.37944	7.0461	146.843	121.115	91.5679	57.6343	64.4993	20.4441
tRF-Met-CAT-002	AAACCCTTCCCGTACTACCA	tRF-3b	20	chrM.tRNA5-MetCAT,AGTAAGGTCAGCTAACTAAGCTATCGGGCCCATACCCCGAAAATGTTGGTCTAAACCCTTCCCGTACTACCA,Met-CAT,52	-1.61523	0.326412	0.0196936	0.494788	2.99376	4.60899	24.8886	22.021	18.6873	6.06676	8.79536	10.2221
tRF-Gln-TTG-052	TAGGATAGGGTGTATTGGTAGCA	tRF-5b	23	chrM.trna4-GlnTTG,TAGGATAGGGTGTATTGGTAGCACGGAGAATTTTGAATTCTTAGGTGTAGGTTCAATTCCTATTGTCCTAGCCA,Gln-TTG,0	-1.59944	0.330004	0.0248726	0.494788	6.21971	7.81915	64.7104	286.273	248.541	21.2337	99.6807	120.109
tRF-Ser-TGA-040	GAGAAAGACATAATGGTTATGAAA	tRF-5b	24	chrM.tRNA17-SerTGA,GAGAAAGACATAATGGTTATGAAATTGGCTTGAAACCAGTTGTAGGGGGTTCGAATCCTTCCTTTCTTACCA,Ser-TGA,0	-1.58175	0.334077	0.0272282	0.494788	3.80156	5.3833	17.422	52.8504	41.1121	6.06676	14.6589	22.9997
tRF-Ser-TGA-038	GAGAAAGACATAATGGTTATGA	tRF-5b	22	chrM.tRNA17-SerTGA,GAGAAAGACATAATGGTTATGAAATTGGCTTGAAACCAGTTGTAGGGGGTTCGAATCCTTCCTTTCTTACCA,Ser-TGA,0	-1.54876	0.341804	0.0324471	0.494788	4.16082	5.70958	24.8886	35.2336	69.1431	6.06676	29.3179	22.9997
tRF-Thr-TGT-034	AGTCAATCTTCTCAGGACACCA	tRF-3b	22	chrM.tRNA14-ThrTGT,GTCCCGATAGTATAAAAATTACTCTGGTCTTGTAAACCAAAAATGAAGAGTCAATCTTCTCAGGACACCA,Thr-TGT,48	-1.54861	0.34184	0.0135821	0.494788	4.4413	5.98991	49.7772	72.6693	50.4558	18.2003	49.8404	7.66656
tRF-Val-TAC-042	TAAAAATGAACACTTTGACCA	tRF-3b	21	chrM.tRNA2-ValTAC,CACAGTGTAGCTTAATCACAAAGCATCTGGCCTACACCCAGAAGAATTCATAAAAATGAACACTTTGACCA,Val-TAC,50	-1.54792	0.342002	0.00481812	0.487594	6.29138	7.83931	181.687	204.795	216.773	45.5007	120.203	94.5542
tRF-Trp-TCA-001	AAACAAGTTTAACTTCTGCCA	tRF-3b	21	chrM.tRNA6-TrpTCA,AGAAGTTTAGGATATACAGTCCAAGAGCCTTCAAAGCCCTTAGAAAACAAACAAGTTTAACTTCTGCCA,Trp-TCA,48	-1.52319	0.347915	0.0116479	0.494788	8.30033	9.82352	487.817	1215.56	786.736	118.302	609.812	347.551
tRF-Gln-TTG-051	TAGGATAGGGTGTATTGGTAGC	tRF-5b	22	chrM.trna4-GlnTTG,TAGGATAGGGTGTATTGGTAGCACGGAGAATTTTGAATTCTTAGGTGTAGGTTCAATTCCTATTGTCCTAGCCA,Gln-TTG,0	-1.49134	0.355681	0.0169247	0.494788	8.17634	9.66768	355.907	1010.76	816.636	118.302	378.2	444.66
tRF-Gln-CTG-021	TGGACTCTGAATCC	tRF-2	14	chr10.trna11252-GlnCTG,GGTTCCATGGTGTAATGGTTAGCACTCTGGACTCTGAATCCAGCGATCCGAGTTCAAATCTCGGTGGAACCTCCA,Gln-CTG,27;chr17.trna1911-GlnCTG,GGTTCTATGGTATAGTGGTTAGCACTCTGGACTCTGAATCCAGTGATCCGAGTTCAAATCTCGGTGGGACCTCCA,Gln-CTG,27;chr17.trna3673-GlnCTG,GGTTCCATGGTGTAATGGTTAGCACTCTGGACTCTGAATCCAGCGATCCGAGTTCAAATCTCGGTGGGACCTCCA,Gln-CTG,27;chr17.trna3684-GlnCTG,GGTTCCATGGTGTAATGGTTAGCACTCTGGACTCTGAATCCAGTGATCC…	-1.47427	0.359914	0.00783066	0.494788	7.48199	8.95627	477.862	394.176	437.283	297.271	126.067	160.998
tRF-Pro-TGG-009	GTTCCTTCTTCTTGACCA	tRF-3a	18	chrM.tRNA15-ProTGG,CAAGAAGTAGTTTAAATAGAATATCAGCTTTGGGTGTTGATGGTGGGGAGGTAGTTCCTTCTTCTTGACCA,Pro-TGG,53	-1.40599	0.37736	0.0449499	0.554748	3.66962	5.0756	44.7995	26.4252	20.5561	12.1335	29.3179	2.55552
tRF-Leu-TAA-019	AGACTTAAAACCTTG	tRF-2	15	chrM.trna1-LeuTAA,ATTAGGGTGGCAGAGCCAGGTAATTGCGTAAGACTTAAAACCTTGTTCCCAGAGGTTCAAATCCTCTCCCTAATACCA,Leu-TAA,30	-1.38577	0.382686	0.0228164	0.494788	4.10964	5.49541	52.2661	35.2336	33.6372	18.2003	23.4543	15.3331
tRF-Val-TAC-001	AATGAACACTTTGACCA	tRF-3a	17	chrM.tRNA2-ValTAC,CACAGTGTAGCTTAATCACAAAGCATCTGGCCTACACCCAGAAGAATTCATAAAAATGAACACTTTGACCA,Val-TAC,54	-1.37705	0.385006	0.0263665	0.494788	5.27659	6.65364	44.7995	90.2861	121.468	24.2671	64.4993	40.8883
tRF-Gln-TTG-057	TAGGATAGGGTGTATTGGTAGCACGGAGAAT	tRF-5c	31	chrM.trna4-GlnTTG,TAGGATAGGGTGTATTGGTAGCACGGAGAATTTTGAATTCTTAGGTGTAGGTTCAATTCCTATTGTCCTAGCCA,Gln-TTG,0	-1.37328	0.386014	0.0381358	0.494788	8.82542	10.1987	283.73	2164.66	928.76	218.404	856.082	475.326
tRF-Val-TAC-030	ATAAAAATGAACACTTTGACCA	tRF-3b	22	chrM.tRNA2-ValTAC,CACAGTGTAGCTTAATCACAAAGCATCTGGCCTACACCCAGAAGAATTCATAAAAATGAACACTTTGACCA,Val-TAC,49	-1.32586	0.398912	0.0192669	0.494788	6.1459	7.47176	109.51	218.008	155.105	36.4006	128.999	74.11
tRF-Leu-TAA-022	ATTAGGGTGGCAGAGC	tRF-5a	16	chrM.trna1-LeuTAA,ATTAGGGTGGCAGAGCCAGGTAATTGCGTAAGACTTAAAACCTTGTTCCCAGAGGTTCAAATCCTCTCCCTAATACCA,Leu-TAA,0	-1.31726	0.401296	0.0330044	0.494788	4.51894	5.8362	32.3552	57.2546	59.7994	12.1335	38.1132	25.5552
tRF-Thr-TGT-029	AATCTTCTCAGGACACCA	tRF-3a	18	chrM.tRNA14-ThrTGT,GTCCCGATAGTATAAAAATTACTCTGGTCTTGTAAACCAAAAATGAAGAGTCAATCTTCTCAGGACACCA,Thr-TGT,52	-1.3105	0.403182	0.038005	0.494788	4.55995	5.87045	54.755	70.4672	37.3747	6.06676	43.9768	28.1107
tRF-Ser-GCT-035	AAGAAAGTATGCAAG	tRF-5a	15	chrM.tRNA12-SerGCT,AAGAAAGTATGCAAGAACTGCTAATTCATGCACCCATACCTAAAACATATGGCTTTCTTACCA,Ser-GCT,0	-1.28097	0.411518	0.0239974	0.494788	7.13454	8.41552	161.776	409.591	341.978	91.0015	252.134	135.442
tRF-His-GTG-028	AATTCCTTATTTACCCCA	tRF-3a	18	chrM.tRNA11-HisGTG,GTAGGTATAGTTTACAAAAAACATTAGACTGTGAATCTAACAACAGGAAATCAAATTCCTTATTTACCCCA,His-GTG,53	-1.27264	0.413902	0.0346879	0.494788	4.24689	5.51953	42.3107	46.2441	35.5059	12.1335	23.4543	25.5552
tRF-Trp-TCA-002	AACAAGTTTAACTTCTGCCA	tRF-3b	20	chrM.tRNA6-TrpTCA,AGAAGTTTAGGATATACAGTCCAAGAGCCTTCAAAGCCCTTAGAAAACAAACAAGTTTAACTTCTGCCA,Trp-TCA,49	-1.25277	0.419641	0.0358511	0.494788	8.17318	9.42595	428.084	744.31	661.531	109.202	565.835	311.773
tRF-Trp-TCA-003	AAGTTTAACTTCTGCCA	tRF-3a	17	chrM.tRNA6-TrpTCA,AGAAGTTTAGGATATACAGTCCAAGAGCCTTCAAAGCCCTTAGAAAACAAACAAGTTTAACTTCTGCCA,Trp-TCA,52	-1.25005	0.420435	0.0304159	0.494788	7.81355	9.06359	278.753	662.832	504.558	112.235	398.723	250.441
tiRNA-Ser-GCT-001	AAGAAAGTATGCAAGAACTG	tiRNA-5	20	chrM.tRNA12-SerGCT,AAGAAAGTATGCAAGAACTGCTAATTCATGCACCCATACCTAAAACATATGGCTTTCTTACCA,Ser-GCT,0	-1.24696	0.421336	0.0218064	0.494788	9.33118	10.5781	958.212	1918.03	1306.24	367.039	1281.19	577.547
tRF-Trp-TCA-008	CAAACAAGTTTAACTTCTGCCA	tRF-3b	22	chrM.tRNA6-TrpTCA,AGAAGTTTAGGATATACAGTCCAAGAGCCTTCAAAGCCCTTAGAAAACAAACAAGTTTAACTTCTGCCA,Trp-TCA,47	-1.22399	0.428096	0.0303825	0.494788	6.37981	7.6038	114.488	209.199	192.479	45.5007	128.999	102.221
tRF-Met-CAT-013	AGTAAGGTCAGCTAAC	tRF-5a	16	chrM.tRNA5-MetCAT,AGTAAGGTCAGCTAACTAAGCTATCGGGCCCATACCCCGAAAATGTTGGTCTAAACCCTTCCCGTACTACCA,Met-CAT,0	-1.21825	0.429804	0.0230535	0.494788	5.73427	6.95252	114.488	123.318	97.1741	39.434	58.6357	74.11
tRF-Thr-TGT-035	ATCTTCTCAGGACACCA	tRF-3a	17	chrM.tRNA14-ThrTGT,GTCCCGATAGTATAAAAATTACTCTGGTCTTGTAAACCAAAAATGAAGAGTCAATCTTCTCAGGACACCA,Thr-TGT,53	-1.21019	0.432212	0.0378037	0.494788	5.16815	6.37834	67.1993	88.084	69.1431	18.2003	43.9768	53.6659
tRF-Ser-GCT-001	AAGAAAGTATGCAAGA	tRF-5a	16	chrM.tRNA12-SerGCT,AAGAAAGTATGCAAGAACTGCTAATTCATGCACCCATACCTAAAACATATGGCTTTCTTACCA,Ser-GCT,0	-1.20099	0.434977	0.0319675	0.494788	6.59091	7.7919	104.532	277.465	214.904	66.7344	158.316	99.6652
tRF-Ser-GCT-071	AAGAAAGTATGCAAGAACTGCTAA	tRF-5b	24	chrM.tRNA12-SerGCT,AAGAAAGTATGCAAGAACTGCTAATTCATGCACCCATACCTAAAACATATGGCTTTCTTACCA,Ser-GCT,0	-1.18616	0.439471	0.0432737	0.547412	7.23408	8.42024	184.176	361.144	356.928	72.8012	243.338	186.553
tRF-Cys-GCA-047	CCTCTACTAAGGCTTCCA	tRF-3a	18	chrM.tRNA19-CysGCA,AGCCTTAAGGTGATTATCATGTCGAATTGCAAATTCGAAGGTGTAGAGAATCTCCTCTACTAAGGCTTCCA,Cys-GCA,53	-1.02707	0.490705	0.0465221	0.560481	6.56647	7.59354	204.087	231.22	108.386	103.135	161.248	61.3324
tRF-Ser-GCT-069	AAGAAAGTATGCAAGAACTGCT	tRF-5b	22	chrM.tRNA12-SerGCT,AAGAAAGTATGCAAGAACTGCTAATTCATGCACCCATACCTAAAACATATGGCTTTCTTACCA,Ser-GCT,0	-0.985078	0.505198	0.0375785	0.494788	11.0972	12.0823	3638.72	4820.4	3386.14	1826.1	3345.17	2215.63

## Sheet: Table S9
The upregulated tRFs & tiRNA induced by glutamate and reversed by the Exp pep that go with Figure 1A
tRF_ID	tRF_Seq	Type
tRF-His-GTG-003	AGACTGTGAATCTAA	tRF-2
tRF-Met-CAT-004	AACCCTTCCCGTACTACCA	tRF-3b
tRF-Ser-TGA-036	GAGAAAGACATAATG	tRF-5a
tRF-His-GTG-017	TAGACTGTGAATCT	tRF-2
tRF-His-GTG-007	GCCGTGATCGTATAG	tRF-5a
tRF-Gln-CTG-021	TGGACTCTGAATCC	tRF-2
tRF-Arg-TCG-021	TGATTTCGACTCATT	tRF-2
tRF-His-GTG-002	AGACTGTGAATCTA	tRF-2
tRF-His-GTG-018	TAGACTGTGAATCTA	tRF-2
tRF-Ser-TGA-040	GAGAAAGACATAATGGTTATGAAA	tRF-5b
tRF-Gln-TTG-005	AATTTTGAATTCTT	tRF-2
tRF-Ser-TGA-039	GAGAAAGACATAATGGTTATGAA	tRF-5b
tRF-Gln-TTG-051	TAGGATAGGGTGTATTGGTAGC	tRF-5b
tRF-Gln-TTG-052	TAGGATAGGGTGTATTGGTAGCA	tRF-5b
tRF-Ser-TGA-038	GAGAAAGACATAATGGTTATGA	tRF-5b
tRF-Tyr-GTA-038	TTGAGCCCCCTTTTTACCACCA	tRF-3b
tRF-Pro-TGG-016	CAAGAAGTAGTTTAAATAGAATATCAGC	tRF-5c
tRF-Gln-TTG-054	TAGGATAGGGTGTATTGGTAGCACGGAG	tRF-5c
tRF-Trp-TCA-001	AAACAAGTTTAACTTCTGCCA	tRF-3b
tRF-Val-TAC-042	TAAAAATGAACACTTTGACCA	tRF-3b
tRF-Asp-GTC-017	TCCTCGTTAGTATAGTGGTGAGTATCCC	tRF-5c
tRF-Leu-TAA-019	AGACTTAAAACCTTG	tRF-2
tRF-Gln-TTG-056	TAGGATAGGGTGTATTGGTAGCACGGAGAA	tRF-5c
tRF-Met-CAT-013	AGTAAGGTCAGCTAAC	tRF-5a
tRF-Gln-TTG-057	TAGGATAGGGTGTATTGGTAGCACGGAGAAT	tRF-5c
tRF-Ser-GCT-072	AAGAAAGTATGCAAGAACTGCTAATTCA	tRF-5c
tRF-Ser-GCT-035	AAGAAAGTATGCAAG	tRF-5a
tRF-Trp-TCA-008	CAAACAAGTTTAACTTCTGCCA	tRF-3b
tRF-Thr-TGT-029	AATCTTCTCAGGACACCA	tRF-3a
tRF-Ser-GCT-001	AAGAAAGTATGCAAGA	tRF-5a
tRF-Cys-GCA-010	CTCTACTAAGGCTTCCA	tRF-3a
tRF-Val-TAC-030	ATAAAAATGAACACTTTGACCA	tRF-3b
tRF-Leu-TAA-022	ATTAGGGTGGCAGAGC	tRF-5a
tRF-Trp-TCA-002	AACAAGTTTAACTTCTGCCA	tRF-3b
tRF-Trp-TCA-003	AAGTTTAACTTCTGCCA	tRF-3a
tRF-His-GTG-012	GCCGTGATCGTATAGTGGTTAGTACTCT	tRF-5c
tiRNA-Ser-GCT-001	AAGAAAGTATGCAAGAACTG	tiRNA-5
tRF-Ser-GCT-034	AAGAAAGTATGCAA	tRF-5a
tRF-Ser-GCT-071	AAGAAAGTATGCAAGAACTGCTAA	tRF-5b
tRF-Trp-TCA-004	ACAAGTTTAACTTCTGCCA	tRF-3b
tRF-Pro-TGG-018	CAAGAAGTAGTTTAAATAGAATATCAGCTT	tRF-5c
tRF-Cys-GCA-047	CCTCTACTAAGGCTTCCA	tRF-3a
tRF-Ser-GCT-069	AAGAAAGTATGCAAGAACTGCT	tRF-5b

## Sheet: Table S10
The upregulated piRNA in glutamate treated group compared with the control group (fold change > 2, P < 0.05) that go with Figure 1B # log2FC >=1.0 # P-value cut-off <=0.05 Column A: piRNA ID, name of the piRNA. Column B-G: reads number for raw data. Column H-M: reads number for normalized data. Column N-O: normalized reads number of each group (averaged normalized reads of replicate samples, log2…
ID	neuron-con-1_raw	neuron-con-2_raw	neuron-con-3_raw	Glu-1_raw	Glu-2_raw	Glu-3_raw	neuron-con-1_norm	neuron-con-2_norm	neuron-con-3_norm	Glu-1_norm	Glu-2_norm	Glu-3_norm	neuron-con	Glu	fold_change	pv	fdr	sequence	length	pubmed	derive
piR-rno-318194	0	0	0	116	157	135	0	0	0	18.2198	25.6522	37.1049	-3.32193	4.75981	8.08174	0.0390021	0.923006	AGTTTAAGTAGAATATCAGCTTTGG	25	26588211
piR-rno-888357	0	0	0	115	154	135	0	0	0	18.0627	25.162	37.1049	-3.32193	4.74827	8.0702	0.0404588	0.923006	GTTTAAGTAGAATATCAGCTTTGG	24	26588211
piR-rno-2898628	2	0	0	274	215	192	0.304766	0	0	43.0363	35.1288	52.7714	-2.31051	5.45106	7.76157	0.0134256	0.756541	AAATTTTCGTAGGTTTGAATCCTT	24	26588211
piR-rno-2932327	0	0	0	101	139	90	0	0	0	15.8638	22.7111	24.7366	-3.32193	4.40625	7.72818	0.0157983	0.800362	AAGAAGTAGTTTAAGTAGAATATCAGCTTT	30	26588211
piR-rno-164282	0	0	0	98	134	94	0	0	0	15.3926	21.8942	25.836	-3.32193	4.40197	7.72389	0.0203049	0.855589	AATATCAGACACCTCTCTTTGTATGATCCG	30	26588211
piR-rno-2357776	0	0	0	106	115	96	0	0	0	16.6491	18.7898	26.3857	-3.32193	4.37213	7.69406	0.0199357	0.855589	AAAAACAACCTAATGGGCTAAAACAAAATAA	31	26588211
piR-rno-2329694	3	0	0	293	225	210	0.45715	0	0	46.0206	36.7626	57.7187	-1.98631	5.55256	7.53887	0.0164058	0.800362	AAAAAAATTTTCGTAGGTTTGAATCCTT	28	26588211
piR-rno-2435968	0	0	0	93	101	83	0	0	0	14.6072	16.5023	22.8126	-3.32193	4.17585	7.49778	0.0185159	0.842881	AAAACAACCTAATGGGCTAAAACAAAATA	29	26588211
piR-rno-856731	0	0	0	96	104	78	0	0	0	15.0784	16.9925	21.4384	-3.32193	4.16482	7.48675	0.0109716	0.727241	GTAGTTTAAGTAGAATATCAGCTTT	25	26588211
piR-rno-195915	0	0	0	76	105	61	0	0	0	11.9371	17.1559	16.7659	-3.32193	3.94357	7.2655	0.0118416	0.732748	ACACATTCGAAGAACCTTCCTACGTAAAA	29	26588211
piR-rno-2988844	0	0	0	74	81	71	0	0	0	11.623	13.2346	19.5144	-3.32193	3.89633	7.21826	0.0254815	0.862289	ACAACCTAATGGGCTAAAACAAAATAA	27	26588211
piR-rno-3302609	0	0	0	90	76	63	0	0	0	14.136	12.4176	17.3156	-3.32193	3.88001	7.20194	0.00948983	0.678375	CGAAAATGTTGGTCTAAACCCTTCCCGTAC	30	26588211
piR-rno-221222	0	0	0	88	73	61	0	0	0	13.8219	11.9274	16.7659	-3.32193	3.83509	7.15702	0.00972249	0.681035	ACGAAAATGTTGGTCTAAACCCTTCCCGTA	30	26588211
piR-rno-1770861	1	0	0	84	136	92	0.152383	0	0	13.1936	22.221	25.2863	-2.72935	4.3458	7.07514	0.0308297	0.872844	TNGAAAACAAACAAGTTTAACTTCTGCC	28	26588211
piR-rno-2202626	0	0	0	57	77	62	0	0	0	8.95282	12.581	17.0408	-3.32193	3.69579	7.01772	0.0315309	0.872844	TATATGTGAAAATTCATTGTTAGGACCT	28	26588211
piR-rno-672204	0	0	0	93	60	47	0	0	0	14.6072	9.80337	12.918	-3.32193	3.64879	6.97072	0.0125455	0.738922	CTCCCGCCTCTTTTCTGATAGGCGGGAGAAC	31	26588211
piR-rno-2101250	0	0	0	90	58	47	0	0	0	14.136	9.47659	12.918	-3.32193	3.61787	6.9398	0.0128746	0.73987	CTCCCGCCTCTTTTCTGATAGGCGGGAGAA	30	26588211
piR-rno-619128	1	0	0	108	111	73	0.152383	0	0	16.9632	18.1362	20.0641	-2.72935	4.20851	6.93785	0.00235767	0.587333	CCCAGAAGAATTCATAAAAATGAACACTTT	30	26588211
piR-rno-672205	0	0	0	90	57	47	0	0	0	14.136	9.3132	12.918	-3.32193	3.61146	6.93338	0.0139685	0.772007	CTCCCGCCTCTTTTCTGATAGGCGGGAGAC	30	26588211
piR-rno-116882	0	0	0	67	76	46	0	0	0	10.5235	12.4176	12.6431	-3.32193	3.58032	6.90224	0.00319551	0.587333	AACCCTTGAGAATCAAAATGAACGAAAAT	29	26588211
piR-rno-2157141	1	1	1	130	273	171	0.152383	0.272474	0.217634	20.4187	44.6053	46.9995	-1.67041	5.22655	6.89697	0.0485096	0.949858	GGGATACCTCGTCGTTACTCTGAT	24	26588211
piR-rno-2897282	0	0	0	59	71	50	0	0	0	9.26695	11.6007	13.7425	-3.32193	3.54061	6.86254	0.012318	0.732748	AAATTTAAGTAGAATATCAGCTTTG	25	26588211
piR-rno-3210408	9	0	3	655	389	372	1.37145	0	0.652902	102.879	63.5585	102.245	-0.368134	6.4864	6.85454	0.0206537	0.855589	ATTGTTTACAAAAAACATTAGACTGTG	27	26588211
piR-rno-2295011	1	0	0	86	112	70	0.152383	0	0	13.5078	18.2996	19.2396	-2.72935	4.09724	6.82659	0.0107198	0.72276	TTACGACCTCGATGTTGGATCAGGAC	26	26588211
piR-rno-2193335	1	0	0	85	109	68	0.152383	0	0	13.3507	17.8095	18.6899	-2.72935	4.06322	6.79256	0.00975387	0.681035	TACGACCTCGATGTTGGATCAGGAC	25	26588211
piR-rno-2047951	1	0	0	85	109	67	0.152383	0	0	13.3507	17.8095	18.415	-2.72935	4.05529	6.78463	0.00921011	0.678375	ACGACCTCGATGTTGGATCAGGAC	24	26588211
piR-rno-2034357	3	0	0	249	110	92	0.45715	0	0	39.1097	17.9728	25.2863	-1.98631	4.78431	6.77062	0.0477734	0.941239	AAACATTAGACTGTGAATCTAACAACAGGCA	31	26588211
piR-rno-2034355	3	0	0	248	109	90	0.45715	0	0	38.9526	17.8095	24.7366	-1.98631	4.76904	6.75535	0.0491102	0.957795	AAACATTAGACTGTGAATCTAACAACAGG	29	26588211
piR-rno-2345858	0	0	1	96	110	81	0	0	0.217634	15.0784	17.9728	22.2629	-2.53496	4.21242	6.74738	0.0125893	0.738922	AAAAAAGTAGTTTAAGTAGAATATCAGCTTT	31	26588211
piR-rno-495081	0	0	0	41	66	53	0	0	0	6.43974	10.7837	14.5671	-3.32193	3.41911	6.74104	0.0457534	0.925445	ATTAGTCACAGTTAAATGCTGTGTAGAA	28	26588211
piR-rno-2905128	0	0	0	46	60	52	0	0	0	7.22508	9.80337	14.2922	-3.32193	3.39783	6.71976	0.03696	0.923006	AACACCTATTCTGATTCTTCGGCAAA	26	26588211
piR-rno-2034356	3	0	0	237	107	88	0.45715	0	0	37.2249	17.4827	24.1869	-1.98631	4.72236	6.70868	0.0457055	0.925429	AAACATTAGACTGTGAATCTAACAACAGGC	30	26588211
piR-rno-604828	1	0	2	178	170	133	0.152383	0	0.435268	27.9579	27.7762	36.5552	-1.7569	4.94781	6.70471	0.00875973	0.678375	CATGTCGAATTGCAAATTCGAAGGTGTAGA	30	26588211
piR-rno-2794867	2	1	0	152	198	124	0.304766	0.272474	0	23.8742	32.3511	34.0815	-1.77392	4.91659	6.6905	0.0108806	0.72598	AAAATTCCTAATTGTCTGTCTACTACGAC	29	26588211
piR-rno-2048211	1	0	0	80	97	62	0.152383	0	0	12.5654	15.8488	17.0408	-2.72935	3.93089	6.66024	0.00769271	0.678375	ACGCCCTCGATGTTGGATCAGGAC	24	26588211
piR-rno-2193450	1	0	0	80	97	62	0.152383	0	0	12.5654	15.8488	17.0408	-2.72935	3.93089	6.66024	0.00769271	0.678375	TACGCCCTCGATGTTGGATCAGGAC	25	26588211
piR-rno-73166	9	0	5	808	357	339	1.37145	0	1.08817	126.91	58.3301	93.1745	-0.120493	6.53768	6.65818	0.0432806	0.923006	AAAACATTAGACTGTGAATCTAACAACAGG	30	26588211
piR-rno-2427564	9	1	4	662	399	394	1.37145	0.272474	0.870537	103.978	65.1924	108.291	-0.0921047	6.53274	6.62485	0.0215874	0.860627	AAAAATTGTTTACAAAAAACATTAGACTGTG	31	26588211
piR-rno-434292	0	0	0	47	58	44	0	0	0	7.38215	9.47659	12.0934	-3.32193	3.28551	6.60744	0.0193641	0.855589	ATGAGAGGAGATAAGTCGTAACAA	24	26588211
piR-rno-3004952	0	0	0	60	55	36	0	0	0	9.42402	8.98642	9.89463	-3.32193	3.25324	6.57516	0.0007716	0.511454	ACATAAAAACGTTAGGTCAAGGTGTAGC	28	26588211
piR-rno-2193334	0	0	0	41	66	40	0	0	0	6.43974	10.7837	10.994	-3.32193	3.24881	6.57074	0.0240092	0.860627	TACGACCTCGATGTTGGATCAGGA	24	26588211
piR-rno-1920645	0	0	0	84	39	31	0	0	0	13.1936	6.37219	8.52038	-3.32193	3.24216	6.56408	0.0432806	0.923006	TTGATGGTGGGGAGGTAGTTCCTTCTTC	28	26588211
piR-rno-888391	12	0	3	667	386	345	1.8286	0	0.652902	104.764	63.0684	94.8236	-0.109099	6.45371	6.56281	0.0202227	0.855589	GTTTACAAAAAACATTAGACTGTGAAT	27	26588211
piR-rno-843112	0	0	1	76	103	72	0	0	0.217634	11.9371	16.8291	19.7893	-2.53496	4.02549	6.56044	0.0195134	0.855589	GGTAAATGGCTGAGTAAGCATTAGACTGTA	30	26588211
piR-rno-68594	42	1	13	2626	1190	1147	6.4001	0.272474	2.82924	412.458	194.434	315.254	1.70809	8.26436	6.55627	0.0402886	0.923006	AAAAACATTAGACTGTGAATCTAACAACA	29	26588211
piR-rno-2088408	4	0	2	286	187	181	0.609533	0	0.435268	44.9211	30.5538	49.748	-1.15757	5.38685	6.54442	0.0187657	0.850309	CCGAAAATGTTGGTCTAAACCCTTCCCGTA	30	26588211
piR-rno-652273	0	0	2	104	148	101	0	0	0.435268	16.335	24.1817	27.7599	-2.02862	4.51468	6.5433	0.0213785	0.860627	CNAGAAGTAGTTTAAGTAGAATATCAGCTTT	31	26588211
piR-rno-2072606	0	0	0	84	36	31	0	0	0	13.1936	5.88202	8.52038	-3.32193	3.21703	6.53895	0.0499932	0.95896	ATTACTGATTTCGACTCATTAGATTATGAT	30	26588211
piR-rno-2295182	0	0	0	84	36	31	0	0	0	13.1936	5.88202	8.52038	-3.32193	3.21703	6.53895	0.0499932	0.95896	TTACTGATTTCGACTCATTAGATTATGAT	29	26588211
piR-rno-2811256	0	0	0	82	37	31	0	0	0	12.8795	6.04541	8.52038	-3.32193	3.20921	6.53114	0.0445216	0.923387	AAAATTGATGGTGGGGAGGTAGTTCCTTCTT	31	26588211
piR-rno-2068032	0	0	0	39	56	44	0	0	0	6.12561	9.14981	12.0934	-3.32193	3.20523	6.52716	0.0338612	0.883452	ATATGTGAAAATTCATTGTTAGGACCT	27	26588211
piR-rno-643561	0	0	0	50	55	38	0	0	0	7.85335	8.98642	10.4443	-3.32193	3.2008	6.52273	0.00673039	0.678375	CGCCTCTTTTCTGATAGGCGGGAGACCA	28	26588211
piR-rno-2092549	0	0	0	67	42	36	0	0	0	10.5235	6.86236	9.89463	-3.32193	3.20061	6.52254	0.0150993	0.800362	CGAAAATGTTGGTCTAAACCCTTCCCGT	28	26588211
piR-rno-1920644	0	0	0	80	37	30	0	0	0	12.5654	6.04541	8.24553	-3.32193	3.17825	6.50018	0.0428416	0.923006	TTGATGGTGGGGAGGTAGTTCCTTCT	26	26588211
piR-rno-77020	0	0	1	95	101	54	0	0	0.217634	14.9214	16.5023	14.8419	-2.53496	3.95623	6.49119	0.00104014	0.550015	AAAAGGACTAGAATGAACAGAATAA	25	26588211
piR-rno-1920643	0	0	0	79	35	30	0	0	0	12.4083	5.71863	8.24553	-3.32193	3.15232	6.47424	0.0458604	0.926653	TTGATGGTGGGGAGGTAGTTCCTTC	25	26588211
piR-rno-2356295	7	0	2	416	230	203	1.06668	0	0.435268	65.3398	37.5796	55.7947	-0.735403	5.72805	6.46345	0.0231696	0.860627	AAAAACAAAAAACATTAGACTGTG	24	26588211
piR-rno-672928	0	0	0	49	52	36	0	0	0	7.69628	8.49626	9.89463	-3.32193	3.1368	6.45873	0.00541328	0.663804	CTCCTCTTTTCTGATAGGCGGGAGACCA	28	26588211
piR-rno-2125671	0	0	0	77	35	29	0	0	0	12.0942	5.71863	7.97068	-3.32193	3.1201	6.44203	0.0440789	0.923387	GATTTCGACTCATTAGATTATGAT	24	26588211
piR-rno-96025	0	0	1	108	95	44	0	0	0.217634	16.9632	15.522	12.0934	-2.53496	3.903	6.43795	0.00926988	0.678375	AAAGTAAGCACAAGAACAAACATA	24	26588211
piR-rno-2421239	0	0	1	74	109	55	0	0	0.217634	11.623	17.8095	15.1168	-2.53496	3.90205	6.43701	0.0142557	0.783557	AAAAATGTTCGTAAACCGTTGACTCTTTT	29	26588211
piR-rno-1866964	3	0	9	460	466	314	0.45715	0	1.95871	72.2508	76.1395	86.3032	-0.143555	6.29151	6.43507	0.00248515	0.587333	TTCGGATATATAGGTATGGTATGAGCCATA	30	26588211
piR-rno-495080	0	0	0	34	52	42	0	0	0	5.34028	8.49626	11.5437	-3.32193	3.09763	6.41955	0.0420073	0.923006	ATTAGTCACAGTTAAATGCTGTGTAGA	27	26588211
piR-rno-2568144	8	0	4	524	295	266	1.21907	0	0.870537	82.3031	48.1999	73.1103	-0.328192	6.08685	6.41504	0.0221196	0.860627	AAAATACAAAAAACATTAGACTGTGA	26	26588211
piR-rno-1383868	0	0	0	48	51	34	0	0	0	7.53921	8.33287	9.34493	-3.32193	3.08842	6.41035	0.00384218	0.590617	TCTTTTCTGATAGGCGGGAGACCA	24	26588211
piR-rno-2082239	0	0	0	32	54	41	0	0	0	5.02614	8.82303	11.2689	-3.32193	3.08282	6.40475	0.0439709	0.923387	CCACAGTTAAATGCTGTGTAGATAT	25	26588211
piR-rno-2201141	0	0	0	32	54	41	0	0	0	5.02614	8.82303	11.2689	-3.32193	3.08282	6.40475	0.0439709	0.923387	TAGTCACAGTTAAATGCTGTGTAGATATA	29	26588211
piR-rno-1523657	4	0	3	292	192	197	0.609533	0	0.652902	45.8635	31.3708	54.1456	-0.941166	5.45593	6.3971	0.0226541	0.860627	TGATTATCATGTCGAATTGCAAATTCGAAG	30	26588211
piR-rno-2296119	0	0	1	63	86	70	0	0	0.217634	9.89522	14.0515	19.2396	-2.53496	3.85753	6.39248	0.0337366	0.881375	TTATATGTGAAAATTCATTGTTAGGACCT	29	26588211
piR-rno-233712	8	0	1	410	257	141	1.21907	0	0.217634	64.3974	41.9911	38.754	-0.788614	5.59934	6.38796	0.0269619	0.872844	ACTCTGGAAAAAAAGAACCCTTCGG	25	26588211
piR-rno-878677	2	0	0	87	103	72	0.304766	0	0	13.6648	16.8291	19.7893	-2.31051	4.07562	6.38614	0.0108827	0.72598	GTTAAACGGCCGCGGTATCCTGACCGTGCA	30	26588211
piR-rno-2201139	0	0	0	31	52	41	0	0	0	4.86908	8.49626	11.2689	-3.32193	3.05509	6.37702	0.0473342	0.937131	TAGTCACAGTTAAATGCTGTGTAGACAT	28	26588211
piR-rno-2201140	0	0	0	31	52	41	0	0	0	4.86908	8.49626	11.2689	-3.32193	3.05509	6.37702	0.0473342	0.937131	TAGTCACAGTTAAATGCTGTGTAGACATA	29	26588211
piR-rno-2207263	0	0	0	31	52	41	0	0	0	4.86908	8.49626	11.2689	-3.32193	3.05509	6.37702	0.0473342	0.937131	TCACAGTTAAATGCTGTGTAGACAT	25	26588211
piR-rno-307982	0	0	0	31	52	41	0	0	0	4.86908	8.49626	11.2689	-3.32193	3.05509	6.37702	0.0473342	0.937131	AGTCACAGTTAAATGCTGTGTAGA	24	26588211
piR-rno-806499	0	0	0	49	49	32	0	0	0	7.69628	8.00609	8.79523	-3.32193	3.04717	6.36909	0.00160114	0.587333	GCCTTTTCTGATAGGCGGGAGACCA	25	26588211
piR-rno-2606309	0	0	0	64	44	26	0	0	0	10.0523	7.18914	7.14612	-3.32193	3.04075	6.36268	0.0137064	0.766151	AAAATAGTCGAATGAATCTGAGGAGGCTTC	30	26588211
piR-rno-227802	1	0	0	71	77	48	0.152383	0	0	11.1518	12.581	13.1928	-2.72935	3.63326	6.36261	0.00228551	0.587333	ACTAACCTAGAATGACTGCATGGATG	26	26588211
piR-rno-2074114	0	0	0	42	57	30	0	0	0	6.59681	9.3132	8.24553	-3.32193	3.02713	6.34906	0.00949222	0.678375	ATTTGCCAGAGAACTACTAGCTATCCATTTT	31	26588211
piR-rno-2074115	0	0	0	42	57	30	0	0	0	6.59681	9.3132	8.24553	-3.32193	3.02713	6.34906	0.00949222	0.678375	ATTTGCCAGAGAACTACTAGCTATCCGTTTT	31	26588211
piR-rno-2204434	0	0	0	33	52	38	0	0	0	5.18321	8.49626	10.4443	-3.32193	3.02525	6.34718	0.034591	0.895351	TATGTGAAAATTCATTGTTAGGACCT	26	26588211
piR-rno-68867	0	0	0	50	48	30	0	0	0	7.85335	7.8427	8.24553	-3.32193	3.01445	6.33638	0.000275698	0.401753	AAAAACGTTAGGTCAAGGTGTAGC	24	26588211
piR-rno-2644127	0	0	0	53	47	27	0	0	0	8.32455	7.67931	7.42097	-3.32193	2.98336	6.30529	0.00118203	0.552176	AAAATCATGTCGAATTGCAAATTCGAAGG	29	26588211
piR-rno-1150036	0	0	0	52	47	27	0	0	0	8.16748	7.67931	7.42097	-3.32193	2.97378	6.29571	0.000795447	0.511454	TATCATGTCGAATTGCAAATTCGAA	25	26588211
piR-rno-2049008	0	0	1	55	81	67	0	0	0.217634	8.63868	13.2346	18.415	-2.53496	3.75803	6.29299	0.0418262	0.923006	ACTAAATTTTCGTAGGTTTGAATC	24	26588211
piR-rno-2034354	4	1	0	272	115	108	0.609533	0.272474	0	42.7222	18.7898	29.6839	-1.34372	4.93067	6.2744	0.0488761	0.954178	AAACATTAGACTGTGAATCTAACAACAGAAA	31	26588211
piR-rno-249113	1	0	0	73	68	44	0.152383	0	0	11.4659	11.1105	12.0934	-2.72935	3.54308	6.27242	0.00044171	0.469242	AGAAAGAAATGGGCTACATTTTCTTTTC	28	26588211
piR-rno-486408	0	0	1	71	98	45	0	0	0.217634	11.1518	16.0122	12.3683	-2.53496	3.7309	6.26586	0.0120326	0.732748	ATGTTCGTAAACCGTTGACTCTTTT	25	26588211
piR-rno-1920646	0	0	1	104	63	46	0	0	0.217634	16.335	10.2935	12.6431	-2.53496	3.72143	6.25639	0.0176221	0.815941	TTGATGGTGGGGAGGTAGTTCCTTCTTCT	29	26588211
piR-rno-2420530	0	0	0	29	49	36	0	0	0	4.55494	8.00609	9.89463	-3.32193	2.92319	6.24512	0.040957	0.923006	AAAAATGTGAAAATTCATTGTTAGGACCT	29	26588211
piR-rno-1813196	7	1	2	298	275	235	1.06668	0.272474	0.435268	46.8059	44.9321	64.59	-0.532251	5.70624	6.23849	0.0143565	0.783707	TTAGGTGTAGGTTCAATTCCTATTGTCC	28	26588211
piR-rno-2072197	0	0	0	29	48	36	0	0	0	4.55494	7.8427	9.89463	-3.32193	2.91279	6.23472	0.0411172	0.923006	ATGTGAAAATTCATTGTTAGGACCT	25	26588211
piR-rno-2310371	1	0	2	138	124	82	0.152383	0	0.435268	21.6752	20.2603	22.5378	-1.7569	4.43237	6.18926	0.000668398	0.511454	TTGTTCCTTAATTAGGGACTAGAAT	25	26588211
piR-rno-183424	0	0	0	48	37	28	0	0	0	7.53921	6.04541	7.69583	-3.32193	2.84669	6.16862	0.0054533	0.664557	AATTGGGCTAATCTATAGATCCATAGATGA	30	26588211
piR-rno-2917811	7	1	4	299	336	284	1.06668	0.272474	0.870537	46.963	54.8989	78.0577	-0.257452	5.90865	6.1661	0.0238485	0.860627	AACCCTTCGGATATATAGGTATGGTATGA	29	26588211
piR-rno-2424894	1	0	1	116	106	44	0.152383	0	0.217634	18.2198	17.3193	12.0934	-2.16269	3.99797	6.16066	0.0142987	0.78363	AAAAATTCTGAGGAGCTACAGTAA	24	26588211
piR-rno-3974663	0	0	1	55	67	61	0	0	0.217634	8.63868	10.9471	16.7659	-2.53496	3.61085	6.1458	0.0379112	0.923006	TTCATATATACATAATTTCACTAACA	26	26588211
piR-rno-114014	1	0	0	94	41	37	0.152383	0	0	14.7643	6.69897	10.1695	-2.72935	3.412	6.14135	0.0460854	0.929286	AACATTAGACTGTGAATCTAACAACAGGAA	30	26588211
piR-rno-2101249	0	0	0	52	34	25	0	0	0	8.16748	5.55524	6.87127	-3.32193	2.80005	6.12198	0.0118533	0.732748	CTCCCGCCTCTTTTCTGATAGCCGGGAGAA	30	26588211
piR-rno-221223	1	0	1	95	80	66	0.152383	0	0.217634	14.9214	13.0712	18.1402	-2.16269	3.95211	6.1148	0.00919309	0.678375	ACGAAAATGTTGGTCTAAACCCTTCCCGTAC	31	26588211
piR-rno-2288544	0	0	0	26	43	34	0	0	0	4.08374	7.02575	9.34493	-3.32193	2.79038	6.11231	0.0464087	0.931508	TGTGAAAATTCATTGTTAGGACCT	24	26588211
piR-rno-3161831	9	0	4	468	291	198	1.37145	0	0.870537	73.5073	47.5464	54.4205	-0.239007	5.87262	6.11162	0.0173986	0.812762	ATCTCAGACGGAATTTACGGCTCAACATT	29	26588211
piR-rno-248045	0	0	0	41	36	29	0	0	0	6.43974	5.88202	7.97068	-3.32193	2.77908	6.10101	0.00841322	0.678375	AGAAAATGTTGGTCTAAACCCTTCCCGTA	29	26588211
piR-rno-3343422	0	0	0	41	36	29	0	0	0	6.43974	5.88202	7.97068	-3.32193	2.77908	6.10101	0.00841322	0.678375	GAAAATGTTGGTCTAAACCCTTCCCGTAC	29	26588211
piR-rno-2301498	3	0	0	136	106	44	0.45715	0	0	21.3611	17.3193	12.0934	-1.98631	4.08955	6.07586	0.024332	0.860627	TTCTAATTCGAGCTGAACTAGGAC	24	26588211
piR-rno-1920647	1	0	1	112	73	54	0.152383	0	0.217634	17.5915	11.9274	14.8419	-2.16269	3.89598	6.05867	0.0121104	0.732748	TTGATGGTGGGGAGGTAGTTCCTTCTTCTT	30	26588211
piR-rno-85206	1	0	0	54	59	42	0.152383	0	0	8.48162	9.63998	11.5437	-2.72935	3.32026	6.04961	0.00797557	0.678375	AAACGGCCGCGGTATCCTGACCGTGCA	27	26588211
piR-rno-1224924	0	0	0	34	48	23	0	0	0	5.34028	7.8427	6.32157	-3.32193	2.7228	6.04473	0.0123061	0.732748	TCATAGGCGAGTTATTCATTGTTATAGCA	29	26588211
piR-rno-2049340	0	0	0	24	42	32	0	0	0	3.76961	6.86236	8.79523	-3.32193	2.71715	6.03908	0.0474735	0.93831	ACTCAATTTTCGTAGGTTTGAATC	24	26588211
piR-rno-4062388	1	0	0	64	59	34	0.152383	0	0	10.0523	9.63998	9.34493	-2.72935	3.2897	6.01904	0.000224111	0.366422	TTTGGGATTGTCTTTTCTAGTCAGATTAG	29	26588211
piR-rno-3308915	3	1	2	277	162	89	0.45715	0.272474	0.435268	43.5075	26.4691	24.4617	-1.03417	4.98091	6.01508	0.03574	0.911857	CGTAGATGTAGTTTGACTATTCCT	24	26588211
piR-rno-323252	0	0	0	36	40	25	0	0	0	5.65441	6.53558	6.87127	-3.32193	2.69014	6.01207	0.00324549	0.587333	ANCCAGAAGAATTCATAAAAATGAACACTTT	31	26588211
piR-rno-3160204	2	0	0	103	69	40	0.304766	0	0	16.1779	11.2739	10.994	-2.31051	3.69101	6.00152	0.0167975	0.800362	ATCGGAGGAGCTACTCTAGTACTTA	25	26588211
piR-rno-623726	0	0	0	29	46	23	0	0	0	4.55494	7.51592	6.32157	-3.32193	2.63942	5.96135	0.0191176	0.855589	CCCTTGAGAATCAAAATGAACGAAA	25	26588211
piR-rno-2435967	0	0	0	32	36	27	0	0	0	5.02614	5.88202	7.42097	-3.32193	2.63453	5.95645	0.0128968	0.73987	AAAACAACCTAATGGGCTAAAACAAAA	27	26588211
piR-rno-551333	4	3	4	318	351	192	0.609533	0.817421	0.870537	49.9473	57.3497	52.7714	-0.207844	5.74028	5.94813	0.00165687	0.587333	CAAGAAGTAGAAACAATTTGAACA	24	26588211
piR-rno-2073379	1	0	2	92	101	85	0.152383	0	0.435268	14.4502	16.5023	23.3623	-1.7569	4.18626	5.94316	0.0216962	0.860627	ATTGACCCAATTATTGATCAACGGACC	27	26588211
piR-rno-2611994	0	0	0	35	42	21	0	0	0	5.49734	6.86236	5.77187	-3.32193	2.61914	5.94107	0.00472339	0.655715	AAAATATAGTCTTACAGTCCTTACC	25	26588211
piR-rno-643556	0	0	1	87	42	39	0	0	0.217634	13.6648	6.86236	10.7192	-2.53496	3.39444	5.9294	0.0342487	0.890013	CGCCTCTTTTCTGATAGGCGGGAGAACA	28	26588211
piR-rno-861197	1	0	0	59	49	36	0.152383	0	0	9.26695	8.00609	9.89463	-2.72935	3.1947	5.92405	0.0035502	0.587333	GTCATGGTGACGAAGTAGATGATGC	25	26588211
piR-rno-68595	55	6	39	2996	1524	1510	8.38108	1.63484	8.48773	470.573	249.006	415.025	2.64798	8.56339	5.91541	0.0304235	0.872844	AAAAACATTAGACTGTGAATCTAACAACAGG	31	26588211
piR-rno-479478	1	0	2	80	101	88	0.152383	0	0.435268	12.5654	16.5023	24.1869	-1.7569	4.15798	5.91487	0.0356088	0.909692	ATGTCGAATTGCAAATTCGAAGGTGTAGA	29	26588211
piR-rno-672927	0	0	1	86	42	38	0	0	0.217634	13.5078	6.86236	10.4443	-2.53496	3.37455	5.90951	0.0335113	0.877825	CTCCTCTTTTCTGATAGGCGGGAGAACA	28	26588211
piR-rno-804837	0	0	1	86	42	38	0	0	0.217634	13.5078	6.86236	10.4443	-2.53496	3.37455	5.90951	0.0335113	0.877825	GCCTCTTTTCTGATAGGCGGGAGAACA	27	26588211
piR-rno-886278	0	0	2	127	62	50	0	0	0.435268	19.9475	10.1302	13.7425	-2.02862	3.8784	5.90702	0.0368239	0.922713	GTTGATGGTGGGGAGGTAGTTCCTTCTTC	29	26588211
piR-rno-3651886	10	1	3	308	319	233	1.52383	0.272474	0.652902	48.3766	52.1213	64.0403	-0.125946	5.77994	5.90589	0.00727197	0.678375	TATTCACAGTAGGCCTAGATGTAG	24	26588211
piR-rno-1383867	22	4	5	861	681	371	3.35243	1.08989	1.08817	135.235	111.268	101.97	0.958656	6.86118	5.90252	0.00716774	0.678375	TCTTTTCTGATAGGCGGGAGAACCA	25	26588211
piR-rno-2898629	0	0	0	33	29	28	0	0	0	5.18321	4.7383	7.69583	-3.32193	2.57832	5.90025	0.0237099	0.860627	AAATTTTCGTAGGTTTGACTCTTT	24	26588211
piR-rno-2318648	0	0	0	38	39	19	0	0	0	5.96854	6.37219	5.22217	-3.32193	2.57393	5.89586	0.0032946	0.587333	AAAAAAAACTCAAAGGACTTGGCGGTAC	28	26588211
piR-rno-479477	0	0	0	27	36	27	0	0	0	4.24081	5.88202	7.42097	-3.32193	2.57239	5.89432	0.0237769	0.860627	ATGTCGAATTGCAAATTCGAAGGTGTAG	28	26588211
piR-rno-786631	0	0	0	45	28	21	0	0	0	7.06801	4.57491	5.77187	-3.32193	2.56192	5.88385	0.0150333	0.800362	GATGGTGGGGAGGTAGTTCCTTCTTCTT	28	26588211
piR-rno-2074021	5	0	2	206	111	132	0.761916	0	0.435268	32.3558	18.1362	36.2803	-1.00271	4.85918	5.86189	0.0351824	0.906482	ATTTCGGTTGGGGTGACCTCGGAGACT	27	26588211
piR-rno-2471609	0	0	0	25	42	23	0	0	0	3.92667	6.86236	6.32157	-3.32193	2.53693	5.85886	0.024112	0.860627	AAAACCTGCCCAGTGACTAAAGTTAAACG	29	26588211
piR-rno-2296118	0	0	0	28	39	23	0	0	0	4.39787	6.37219	6.32157	-3.32193	2.53536	5.85729	0.0127615	0.73987	TTATATGTGAAAATTCATTGTTAGGACC	28	26588211
piR-rno-604827	0	0	0	41	31	20	0	0	0	6.43974	5.06508	5.49702	-3.32193	2.52789	5.84982	0.00508957	0.659859	CATGTCGAATTGCAAATTCGAAGGTGTA	28	26588211
piR-rno-786630	0	0	0	45	27	20	0	0	0	7.06801	4.41152	5.49702	-3.32193	2.52578	5.84771	0.0180673	0.832114	GATGGTGGGGAGGTAGTTCCTTCTTCT	27	26588211
piR-rno-1744295	1	0	2	144	69	61	0.152383	0	0.435268	22.6176	11.2739	16.7659	-1.7569	4.08626	5.84316	0.0362435	0.918547	TGTTGATGGTGGGGAGGTAGTTCCTTCT	28	26588211
piR-rno-2034358	3	0	3	238	107	92	0.45715	0	0.652902	37.3819	17.4827	25.2863	-1.08921	4.74507	5.83429	0.0448971	0.923387	AAACATTAGACTGTGAATCTAACAACAGGG	30	26588211
piR-rno-2152638	2	1	1	142	94	88	0.304766	0.272474	0.217634	22.3035	15.3586	24.1869	-1.4542	4.3727	5.82689	0.0169511	0.800362	GGCCTAGATGTAGACACCCGAGCCTACTT	29	26588211
piR-rno-2410762	2	1	3	189	144	121	0.304766	0.272474	0.652902	29.6857	23.5281	33.257	-0.971296	4.85417	5.82547	0.0097505	0.681035	AAAAATCCCTTGACATTGTACTTCATGATAC	31	26588211
piR-rno-2322689	0	0	0	30	33	24	0	0	0	4.71201	5.39185	6.59642	-3.32193	2.50252	5.82445	0.00965435	0.681035	AAAAAAACCTAATGGGCTAAAACAAAT	27	26588211
piR-rno-2355512	8	2	4	360	319	204	1.21907	0.544947	0.870537	56.5441	52.1213	56.0696	-0.0318233	5.78167	5.81349	0.000544854	0.485911	AAAAAATTTATGAGAGGAGATAAG	24	26588211
piR-rno-3129517	1	0	0	59	66	18	0.152383	0	0	9.26695	10.7837	4.94732	-2.72935	3.07599	5.80533	0.0416898	0.923006	ATACTGACTATGAAGACCTATGCCTT	26	26588211
piR-rno-3216777	0	0	0	32	33	22	0	0	0	5.02614	5.39185	6.04672	-3.32193	2.48239	5.80432	0.00294571	0.587333	ATTTTCGTAGGTTTGAATCCTTCCACTCTAG	31	26588211
piR-rno-1314902	17	2	3	424	524	273	2.59051	0.544947	0.652902	66.5964	85.6161	75.0343	0.446561	6.24506	5.7985	0.00490161	0.659859	TCTAATTCGAGCTGAACTAGGACA	24	26588211
piR-rno-3974662	0	0	1	48	53	44	0	0	0.217634	7.53921	8.65965	12.0934	-2.53496	3.25259	5.78755	0.0205235	0.855589	TTCATATATACATAATTTCACTAAC	25	26588211
piR-rno-2441982	7	1	3	231	228	191	1.06668	0.272474	0.652902	36.2825	37.2528	52.4965	-0.388318	5.39611	5.78443	0.0156033	0.800362	AAAACACAGTAGGCCTAGATGTAGACAC	28	26588211
piR-rno-2217581	0	0	0	42	25	20	0	0	0	6.59681	4.08474	5.49702	-3.32193	2.45756	5.77948	0.0176943	0.816851	TCCCGCCTCTTTTCTGATAGGCGGGAGAAGT	31	26588211
piR-rno-2294409	0	0	0	47	21	19	0	0	0	7.38215	3.43118	5.22217	-3.32193	2.44498	5.7669	0.0427557	0.923006	TTAATGATTTCGACTCATTAGATTATG	27	26588211
piR-rno-2295785	0	0	1	39	64	41	0	0	0.217634	6.12561	10.4569	11.2689	-2.53496	3.23017	5.76513	0.0285332	0.872844	TTAGGGTTTACGACCTCGATGTTGGATCA	29	26588211
piR-rno-604826	0	0	0	39	30	18	0	0	0	6.12561	4.90169	4.94732	-3.32193	2.43959	5.76152	0.00561186	0.676406	CATGTCGAATTGCAAATTCGAAGGTGT	27	26588211
piR-rno-213102	4	1	4	208	241	141	0.609533	0.272474	0.870537	32.6699	39.3769	38.754	-0.54755	5.21076	5.75831	0.0032764	0.587333	ACCCAGAAGAATTCATAAAAATGAACACTTT	31	26588211
piR-rno-225266	0	0	0	36	34	17	0	0	0	5.65441	5.55524	4.67247	-3.32193	2.43137	5.75329	0.00345751	0.587333	ACGGGACTCAGCAGTGATAAATATT	25	26588211
piR-rno-264047	1	0	1	77	71	44	0.152383	0	0.217634	12.0942	11.6007	12.0934	-2.16269	3.58849	5.75119	2.7891e-05	0.182407	AGAGAACTACTAGCTACAGCAAAAA	25	26588211
piR-rno-2371320	0	0	0	34	35	17	0	0	0	5.34028	5.71863	4.67247	-3.32193	2.41786	5.73979	0.00338427	0.587333	AAAAACGGGACTCAGCAGTGATAAATA	27	26588211
piR-rno-3281730	0	0	0	33	29	21	0	0	0	5.18321	4.7383	5.77187	-3.32193	2.41444	5.73637	0.00325818	0.587333	CCAAGGCGCTCCCGCCTCTTTTCTGATA	28	26588211
piR-rno-240379	0	0	0	35	32	18	0	0	0	5.49734	5.22847	4.94732	-3.32193	2.41261	5.73454	0.000922546	0.532363	ACTTAAGGAGAGGGCATCAAGCACA	25	26588211
piR-rno-574209	4	0	7	253	259	169	0.609533	0	1.52344	39.7379	42.3179	46.4498	-0.302243	5.42409	5.72633	0.00139087	0.587333	CACTTGTTCCTTAATTAGGGACTAGAATGA	30	26588211
piR-rno-2975590	22	4	20	1175	636	696	3.35243	1.08989	4.35268	184.554	103.916	191.296	1.60011	7.32213	5.72201	0.0303889	0.872844	AATTATTGATCAACGGACCAAGTTA	25	26588211
piR-rno-2435966	0	0	0	28	31	22	0	0	0	4.39787	5.06508	6.04672	-3.32193	2.39777	5.7197	0.0084704	0.678375	AAAACAACCTAATGGGCTAAAACAA	25	26588211
piR-rno-2035239	2	0	4	109	145	133	0.304766	0	0.870537	17.1203	23.6915	36.5552	-1.02395	4.69427	5.71822	0.0467189	0.934379	AAAGTTAAACGGCCGCGGTATCCTGACC	28	26588211
piR-rno-515154	1	0	3	127	122	65	0.152383	0	0.652902	19.9475	19.9335	17.8653	-1.44054	4.27417	5.71471	0.000624353	0.511454	ATTGATAGCAACATGATGACTATTAGCA	28	26588211
piR-rno-3043017	0	0	0	41	31	14	0	0	0	6.43974	5.06508	3.84791	-3.32193	2.38338	5.70531	0.0207378	0.855589	ACTGACTATGAAGACCTATGCTTT	24	26588211
piR-rno-736286	12	4	12	538	610	421	1.8286	1.08989	2.61161	84.502	99.6676	115.712	0.958559	6.64473	5.68617	0.00821099	0.678375	GAATCAACCCGTCTATGTAGCAAAA	25	26588211
piR-rno-643558	26	6	7	890	739	437	3.96196	1.63484	1.52344	139.79	120.745	120.11	1.3065	6.98847	5.68197	0.002366	0.587333	CGCCTCTTTTCTGATAGGCGGGAGAACCA	29	26588211
piR-rno-3974087	1	1	0	59	89	47	0.152383	0.272474	0	9.26695	14.5417	12.918	-2.04919	3.62553	5.67472	0.0160178	0.800362	TTCATAATTGTCTGTCTACTACGAC	25	26588211
piR-rno-643557	6	0	2	207	159	91	0.914299	0	0.435268	32.5129	25.9789	25.0114	-0.862875	4.80397	5.66685	0.00677068	0.678375	CGCCTCTTTTCTGATAGGCGGGAGAACC	28	26588211
piR-rno-804838	6	0	2	207	159	91	0.914299	0	0.435268	32.5129	25.9789	25.0114	-0.862875	4.80397	5.66685	0.00677068	0.678375	GCCTCTTTTCTGATAGGCGGGAGAACC	27	26588211
piR-rno-314500	0	0	0	25	31	21	0	0	0	3.92667	5.06508	5.77187	-3.32193	2.32803	5.64996	0.0117199	0.732748	AGTTAATTCTGAAAAAACTCAGAAGAGAG	29	26588211
piR-rno-3736815	2	0	0	58	59	41	0.304766	0	0	9.10988	9.63998	11.2689	-2.31051	3.33718	5.64769	0.00358239	0.587333	TCTATAGGCTCATTCATCTCACTTAC	26	26588211
piR-rno-3313340	1	1	0	86	90	28	0.152383	0.272474	0	13.5078	14.7051	7.69583	-2.04919	3.5933	5.64249	0.031754	0.872844	CTACACAAGAACATATCTGACTATTAA	27	26588211
piR-rno-2088407	3	1	2	202	97	90	0.45715	0.272474	0.435268	31.7275	15.8488	24.7366	-1.03417	4.59719	5.63136	0.0355267	0.909692	CCGAAAATGTTGGTCTAAACCCTTCCCGAA	30	26588211
piR-rno-2100240	0	0	0	41	24	15	0	0	0	6.43974	3.92135	4.12276	-3.32193	2.30099	5.62292	0.026884	0.872844	CTCAACCTAGCCGGGGTGTCTTCT	24	26588211
piR-rno-3428153	1	0	3	131	80	74	0.152383	0	0.652902	20.5758	13.0712	20.339	-1.44054	4.17754	5.61809	0.0182408	0.838136	GGTGTTGATGGTGGGGAGGTAGTTCCTT	28	26588211
piR-rno-2134857	1	0	1	70	78	31	0.152383	0	0.217634	10.9947	12.7444	8.52038	-2.16269	3.44004	5.60273	0.0128453	0.73987	GCCTAAAACTTAAGGAGAGGGCATCAAGC	29	26588211
piR-rno-2041981	2	0	3	102	109	98	0.304766	0	0.652902	16.0208	17.8095	26.9354	-1.25421	4.34733	5.60154	0.0272427	0.872844	AATTGACCCAATTATTGATCAACGGACC	28	26588211
piR-rno-3946979	0	0	0	42	20	16	0	0	0	6.59681	3.26779	4.39761	-3.32193	2.2792	5.60112	0.0397635	0.923006	TTAGACTGTGAATCTAACAACAGGAAATCCG	31	26588211
piR-rno-842370	0	0	0	42	23	14	0	0	0	6.59681	3.75796	3.84791	-3.32193	2.27329	5.59521	0.0366131	0.919395	GGGTGTTGATGGTGGGGAGGTAGTTC	26	26588211
piR-rno-2233697	1	0	1	42	68	52	0.152383	0	0.217634	6.59681	11.1105	14.2922	-2.16269	3.42848	5.59117	0.0419297	0.923006	TCGCAGTTAAATGCTGTGTAGAACT	25	26588211
piR-rno-3946980	0	0	0	42	21	15	0	0	0	6.59681	3.43118	4.12276	-3.32193	2.26811	5.59004	0.0390836	0.923006	TTAGACTGTGAATCTAACAACAGGAAATCG	30	26588211
piR-rno-2502608	0	0	0	30	34	14	0	0	0	4.71201	5.55524	3.84791	-3.32193	2.26455	5.58648	0.0107961	0.725412	AAAAGAATCTCCTCTACTAAGGCTTCC	27	26588211
piR-rno-661836	7	1	0	165	144	105	1.06668	0.272474	0	25.916	23.5281	28.8593	-0.872009	4.71156	5.58357	0.00260312	0.587333	CTAGAATGACTGCATGGATGCCCC	24	26588211
piR-rno-2353997	13	4	9	685	285	366	1.98098	1.08989	1.95871	107.591	46.566	100.595	0.82906	6.40969	5.58063	0.0496605	0.95896	AAAAAATTATTGATCAACGGACCAAGTAAAA	31	26588211
piR-rno-2506904	2	0	1	71	68	61	0.304766	0	0.217634	11.1518	11.1105	16.7659	-1.86705	3.71253	5.57958	0.0205475	0.855589	AAAAGAGAGCTTAATTGAATAGAGCAAT	28	26588211
piR-rno-3181826	0	0	0	30	30	16	0	0	0	4.71201	4.90169	4.39761	-3.32193	2.25412	5.57605	0.000989044	0.539029	ATGCTTTGACTCCTACATAATCCCAAC	27	26588211
piR-rno-513772	25	1	16	932	441	564	3.80958	0.272474	3.48215	146.386	72.0548	155.016	1.39034	6.96099	5.57066	0.0433639	0.923387	ATTGACCCAATTATTGATCAACGGACCAAGT	31	26588211
piR-rno-2526122	0	0	0	41	22	14	0	0	0	6.43974	3.59457	3.84791	-3.32193	2.24105	5.56298	0.0364977	0.919235	AAAAGGTGTTGATGGTGGGGAGGTAGTTC	29	26588211
piR-rno-3436318	0	0	0	27	22	22	0	0	0	4.24081	3.59457	6.04672	-3.32193	2.24104	5.56296	0.0242358	0.860627	GTATAAACAATACAACTGACTTCCA	25	26588211
piR-rno-83705	6	1	3	269	142	127	0.914299	0.272474	0.652902	42.251	23.2013	34.9061	-0.48757	5.06836	5.55593	0.0272508	0.872844	AAACATTAGACTGTGAATCTAACAACAGGA	30	26588211
piR-rno-2435965	0	0	0	23	28	20	0	0	0	3.61254	4.57491	5.49702	-3.32193	2.22079	5.54272	0.0139286	0.771972	AAAACAACCTAATGGGCTAAAACA	24	26588211
piR-rno-3066741	1	0	0	38	30	36	0.152383	0	0	5.96854	4.90169	9.89463	-2.72935	2.8118	5.54115	0.0453683	0.923387	AGAGAGCTTAATTGAATAGAGCAATGA	27	26588211
piR-rno-2407010	3	0	2	96	95	89	0.45715	0	0.435268	15.0784	15.522	24.4617	-1.33107	4.20587	5.53694	0.0272381	0.872844	AAAAATCAACGGACCAAGTTACCCT	25	26588211
piR-rno-737008	8	0	3	207	180	140	1.21907	0	0.652902	32.5129	29.4101	38.4791	-0.465959	5.06899	5.53495	0.00580974	0.678375	GAATCTGAGGAGGCTTCTCAGTAGACA	27	26588211
piR-rno-3944676	1	2	3	95	169	122	0.152383	0.544947	0.652902	14.9214	27.6128	33.5318	-0.862293	4.6699	5.53219	0.0452122	0.923387	TTACTCTGATTATCCAGATGCTTACACCAC	30	26588211
piR-rno-2394315	5	1	9	226	295	248	0.761916	0.272474	1.95871	35.4971	48.1999	68.163	0.134483	5.66448	5.53	0.034488	0.893864	AAAAAGTAAGTAGGGTATTTAGCTGTTAAC	30	26588211
piR-rno-2353998	26	8	24	1298	700	792	3.96196	2.17979	5.22322	203.873	114.373	217.682	1.95915	7.48174	5.52259	0.0325441	0.877825	AAAAAATTATTGATCAACGGACCAAGTTA	29	26588211
piR-rno-2442477	0	0	0	23	35	15	0	0	0	3.61254	5.71863	4.12276	-3.32193	2.19681	5.51874	0.0194256	0.855589	AAAACACATTCGAAGAACCTTCCTACGT	28	26588211
piR-rno-311585	0	0	0	24	27	19	0	0	0	3.76961	4.41152	5.22217	-3.32193	2.19149	5.51342	0.00873249	0.678375	AGTGACTAAAGTTAAACGGCCGCG	24	26588211
piR-rno-369638	17	2	14	710	437	410	2.59051	0.544947	3.04688	111.518	71.4012	112.689	1.11155	6.62404	5.51249	0.0189523	0.855589	ATATAGTTTACAAAAAACATTAGACTGTGAA	31	26588211
piR-rno-1367143	6	2	3	196	180	179	0.914299	0.544947	0.652902	30.7851	29.4101	49.1983	-0.314643	5.19237	5.50702	0.0303482	0.872844	TCTTCAACTAACCTAGAATGACTGCATGGA	30	26588211
piR-rno-96961	5	0	4	129	159	150	0.761916	0	0.870537	20.2616	25.9789	41.2276	-0.634529	4.87066	5.50519	0.0444095	0.923387	AAAGTTAAACGGCCGCGGTATCCTGACCGT	30	26588211
piR-rno-3534501	147	36	80	6396	2741	2958	22.4003	9.80905	17.4107	1004.6	447.851	813.009	4.05659	9.56082	5.50423	0.0455033	0.923387	TACAAAAAACATTAGACTGTGAATCT	26	26588211
piR-rno-2992333	0	0	1	46	37	36	0	0	0.217634	7.22508	6.04541	9.89463	-2.53496	2.96748	5.50244	0.021087	0.860627	ACAATGGTGCAGAAGCTATTAATGGTTCGTT	31	26588211
piR-rno-672206	0	0	0	29	23	18	0	0	0	4.55494	3.75796	4.94732	-3.32193	2.17635	5.49827	0.00620818	0.678375	CTCCCGCCTCTTTTCTGATGGCGGGAGAAGA	31	26588211
piR-rno-2927115	5	1	9	233	324	213	0.761916	0.272474	1.95871	36.5966	52.9382	58.5432	0.134483	5.62817	5.49369	0.0175688	0.815941	AACTTCATTGTTAGGACCTAAGCCCA	26	26588211
piR-rno-3284150	0	0	0	24	24	20	0	0	0	3.76961	3.92135	5.49702	-3.32193	2.16864	5.49057	0.015418	0.800362	CCAGAAGAATTCATAAAAATGAACACTT	28	26588211
piR-rno-353820	4	5	5	302	300	197	0.609533	1.36237	1.08817	47.4342	49.0169	54.1456	0.16353	5.65246	5.48893	0.00151974	0.587333	ATACTGAAGCTATGAATATACTGACTATG	29	26588211
piR-rno-2676610	2	0	0	67	48	30	0.304766	0	0	10.5235	7.8427	8.24553	-2.31051	3.1652	5.47571	0.00820054	0.678375	AAAATCTTCATGATTTGAGAAGCCTTCGCAT	31	26588211
piR-rno-769531	2	2	3	158	209	76	0.304766	0.544947	0.652902	24.8166	34.1484	20.8887	-0.73487	4.73973	5.4746	0.0218648	0.860627	GAGCTGAACTAGGACAGCCAGGCG	24	26588211
piR-rno-3474891	1	0	0	42	42	23	0.152383	0	0	6.59681	6.86236	6.32157	-2.72935	2.74278	5.47212	0.000181372	0.339764	TAAAACTCAAAGGACTTGGCGGTA	24	26588211
piR-rno-3816224	2	2	1	133	112	77	0.304766	0.544947	0.217634	20.8899	18.2996	21.1635	-1.13358	4.33755	5.47113	0.00192363	0.587333	TGATACTGAAGCTATGAATATACTG	25	26588211
piR-rno-2382094	4	0	8	189	197	201	0.609533	0	1.74107	29.6857	32.1877	55.245	-0.17864	5.29055	5.46919	0.0418838	0.923006	AAAAAGAGAGCTTAATTGAATAGAGCAATGA	31	26588211
piR-rno-2304653	20	3	29	792	742	793	3.04766	0.817421	6.31139	124.397	121.235	217.957	1.80412	7.27267	5.46855	0.0410445	0.923006	TTGAATTCTTAGGTGTAGGTTCAATTCCTAT	31	26588211
piR-rno-2304652	20	3	29	792	742	790	3.04766	0.817421	6.31139	124.397	121.235	217.132	1.80412	7.27011	5.46599	0.04051	0.923006	TTGAATTCTTAGGTGTAGGTTCAATTCCTA	30	26588211
piR-rno-2402469	12	2	3	408	281	131	1.8286	0.544947	0.652902	64.0833	45.9125	36.0055	0.14902	5.60784	5.45882	0.0282364	0.872844	AAAAATACTTACGGAACAGACTACGTA	27	26588211
piR-rno-2188429	1	0	1	79	43	35	0.152383	0	0.217634	12.4083	7.02575	9.61978	-2.16269	3.29051	5.45321	0.0252501	0.860627	TAATGATTTCGACTCATTAGATTATGNT	28	26588211
piR-rno-150746	1	0	2	68	69	60	0.152383	0	0.435268	10.6806	11.2739	16.4911	-1.7569	3.69099	5.44789	0.0203201	0.855589	AAGGCCTAGATGTAGACACCCGAGCC	26	26588211
piR-rno-223594	0	0	0	22	23	20	0	0	0	3.45547	3.75796	5.49702	-3.32193	2.11664	5.43856	0.0218078	0.860627	ACGCAGAAGAATTCATAAAAATGAACACTT	30	26588211
piR-rno-2099168	1	0	0	44	47	17	0.152383	0	0	6.91095	7.67931	4.67247	-2.72935	2.70507	5.43442	0.0191967	0.855589	CTAAAACTTAAGGAGAGGGCATCAAG	26	26588211
piR-rno-1922543	40	6	22	962	1259	714	6.09533	1.63484	4.78795	151.098	205.707	196.244	2.09515	7.52708	5.43193	0.00832215	0.678375	TTGCAAATTCGAAGGTGTAGAGAACCCCC	29	26588211
piR-rno-2292255	12	3	18	579	578	400	1.8286	0.817421	3.91741	90.9418	94.4392	109.94	1.19397	6.62264	5.42868	0.00304391	0.587333	TGTTCCTTAATTAGGGACTAGAATGAAT	28	26588211
piR-rno-613388	1	0	0	39	36	26	0.152383	0	0	6.12561	5.88202	7.14612	-2.72935	2.69701	5.42636	0.00326516	0.587333	CCAGAAGAATTCATAAAAATGAACACTTTGA	31	26588211
piR-rno-2672941	9	5	4	372	296	219	1.37145	1.36237	0.870537	58.4289	48.3633	60.1924	0.380121	5.8012	5.42108	0.00448045	0.637003	AAAATCTGCCGAGACGTAAACTACGGCTG	29	26588211
piR-rno-83706	7	1	6	311	192	164	1.06668	0.272474	1.3058	48.8478	31.3708	45.0756	-0.0267139	5.38766	5.41438	0.0161896	0.800362	AAACATTAGACTGTGAATCTAACAACAGGAA	31	26588211
piR-rno-3007549	3	2	0	89	131	72	0.45715	0.544947	0	13.979	21.404	19.7893	-1.20413	4.20873	5.41286	0.0148295	0.800362	ACATCAAAAAAATTGTAGCTTTCTCAA	27	26588211
piR-rno-2498096	13	9	14	413	835	464	1.98098	2.45226	3.04688	64.8686	136.43	127.531	1.37483	6.77755	5.40272	0.041439	0.923006	AAAAGAAAACAAACAAGTTTAACTTCTGCCA	31	26588211
piR-rno-2350733	1	2	0	83	90	51	0.152383	0.544947	0	13.0366	14.7051	14.0174	-1.58882	3.80938	5.3982	0.000443333	0.469242	AAAAAATCTGACTAGAAAAGACAATCCCA	29	26588211
piR-rno-96026	2	1	2	126	116	59	0.304766	0.272474	0.435268	19.7904	18.9532	16.2162	-1.19264	4.2032	5.39583	0.00352501	0.587333	AAAGTAAGCACAAGAACAAACATAAAA	27	26588211
piR-rno-81012	13	8	13	387	787	421	1.98098	2.17979	2.82924	60.7849	128.588	115.712	1.28096	6.66952	5.38856	0.0410782	0.923006	AAACAAACAAGTTTAACTTCTGCCA	25	26588211
piR-rno-717243	13	9	14	405	822	454	1.98098	2.45226	3.04688	63.6121	134.306	124.782	1.37483	6.75043	5.3756	0.0416516	0.923006	GAAAACAAACAAGTTTAACTTCTGCCA	27	26588211
piR-rno-3018140	1	0	1	48	50	42	0.152383	0	0.217634	7.53921	8.16948	11.5437	-2.16269	3.19915	5.36184	0.0184877	0.842881	ACCCAGAAGAATTCATAAAAATGAACACT	29	26588211
piR-rno-2004136	3	2	6	193	212	148	0.45715	0.544947	1.3058	30.3139	34.6386	40.6779	-0.202073	5.14201	5.34408	0.00716489	0.678375	TTTGGAGCCTGAGCAGGAATAGTAGGGA	28	26588211
piR-rno-306270	1	0	1	45	49	43	0.152383	0	0.217634	7.06801	8.00609	11.8186	-2.16269	3.18018	5.34288	0.0257572	0.862289	AGTAGAACACCCATTTATCATTATTGGTC	29	26588211
piR-rno-643559	2	0	0	56	54	23	0.304766	0	0	8.79575	8.82303	6.32157	-2.31051	3.01438	5.32489	0.0100481	0.691733	CGCCTCTTTTCTGATAGGCGGGAGAAGA	28	26588211
piR-rno-2301229	0	0	2	60	40	48	0	0	0.435268	9.42402	6.53558	13.1928	-2.02862	3.29535	5.32397	0.0375689	0.923006	TTCGGTTGGGGTGACCTCGGAGAAT	25	26588211
piR-rno-3216776	0	1	0	43	45	31	0	0.272474	0	6.75388	7.35253	8.52038	-2.38968	2.934	5.32368	0.00388662	0.590617	ATTTTCGTAGGTTTGAATCCTTCCAATCTAG	31	26588211
piR-rno-117438	27	8	6	539	650	455	4.11435	2.17979	1.3058	84.6591	106.203	125.057	1.39688	6.71982	5.32294	0.0123245	0.732748	AACCTAGAATGACTGCATGGATGCCCCCC	29	26588211
piR-rno-666838	0	0	0	16	24	19	0	0	0	2.51307	3.92135	5.22217	-3.32193	1.99477	5.3167	0.0382229	0.923006	CTCAACACTTCCTAGGATTAGCAGGGA	27	26588211
piR-rno-804839	2	0	0	55	53	23	0.304766	0	0	8.63868	8.65965	6.32157	-2.31051	2.99518	5.30569	0.00891948	0.678375	GCCTCTTTTCTGATAGGCGGGAGAAGA	27	26588211
piR-rno-1304729	1	1	0	60	43	42	0.152383	0.272474	0	9.42402	7.02575	11.5437	-2.04919	3.23744	5.28663	0.0192706	0.855589	TCGGATGATGATATGGCCGTGCAGACGCC	29	26588211
piR-rno-842973	0	1	3	66	102	74	0	0.272474	0.652902	10.3664	16.6657	20.339	-1.29174	3.99008	5.28182	0.033134	0.877825	GGTAAAATTGCTGAGTAAGCATTAGACTGTA	31	26588211
piR-rno-630955	2	0	0	54	53	22	0.304766	0	0	8.48162	8.65965	6.04672	-2.31051	2.96889	5.2794	0.0111131	0.729806	CCTCTTTTCTGATAGGCGGGAGAAGA	26	26588211
piR-rno-2321226	14	9	15	396	807	443	2.13337	2.45226	3.26451	62.1985	131.855	121.759	1.44186	6.71933	5.27747	0.0419855	0.923006	AAAAAAACAAACAAGTTTAACTTCTGCCA	29	26588211
piR-rno-3577177	16	10	16	427	874	497	2.43813	2.72474	3.48215	67.0676	142.802	136.601	1.57612	6.85288	5.27676	0.0434508	0.923387	TAGAAAACAAACAAGTTTAACTTCTGCCA	29	26588211
piR-rno-3574016	9	2	2	163	205	154	1.37145	0.544947	0.435268	25.6019	33.4949	42.327	-0.178064	5.08355	5.26162	0.0204085	0.855589	TACTTACAGTACTTGAATTTGCCGTAA	27	26588211
piR-rno-2069443	0	0	1	37	35	29	0	0	0.217634	5.81148	5.71863	7.97068	-2.53496	2.72252	5.25748	0.0122243	0.732748	ATCGGGCCCATACCCCGAAAATGTTGGTCT	30	26588211
piR-rno-213101	1	0	2	55	65	52	0.152383	0	0.435268	8.63868	10.6203	14.2922	-1.7569	3.49617	5.25307	0.0214441	0.860627	ACCCAGAAGAATTCATAAAAATGAACACTT	30	26588211
piR-rno-2526121	0	0	0	33	17	11	0	0	0	5.18321	2.77762	3.02336	-3.32193	1.91127	5.2332	0.0409093	0.923006	AAAAGGTGTTGATGGTGGGGAGGTAGTT	28	26588211
piR-rno-2866083	0	0	0	33	17	11	0	0	0	5.18321	2.77762	3.02336	-3.32193	1.91127	5.2332	0.0409093	0.923006	AAAGGTGTTGATGGTGGGGAGGTAGTT	27	26588211
piR-rno-3428152	0	0	0	33	17	11	0	0	0	5.18321	2.77762	3.02336	-3.32193	1.91127	5.2332	0.0409093	0.923006	GGTGTTGATGGTGGGGAGGTAGTT	24	26588211
piR-rno-244148	2	0	0	52	50	22	0.304766	0	0	8.16748	8.16948	6.04672	-2.31051	2.91862	5.22913	0.00809078	0.678375	ACTTTCCTATGAATCCGAGCATCCTACCC	29	26588211
piR-rno-74159	0	0	1	49	45	14	0	0	0.217634	7.69628	7.35253	3.84791	-2.53496	2.67783	5.21278	0.0364488	0.919184	AAAACTTAAGGAGAGGGCATCAAGC	25	26588211
piR-rno-2766824	0	0	0	33	16	11	0	0	0	5.18321	2.61423	3.02336	-3.32193	1.89023	5.21215	0.0455105	0.923387	AAAATGTTGATGGTGGGGAGGTAGTT	26	26588211
piR-rno-876597	6	2	0	123	161	70	0.914299	0.544947	0	19.3192	26.3057	19.2396	-0.770005	4.44105	5.21106	0.0112754	0.730699	GTGTAGAGAATCTCCTCTACTAAGGCTTCCA	31	26588211
piR-rno-807906	3	0	2	91	80	59	0.45715	0	0.435268	14.2931	13.0712	16.2162	-1.33107	3.87054	5.20162	0.00339224	0.587333	GCGGAAAGAAATGGGCTACATTTTCTTTTCC	31	26588211
piR-rno-113135	2	0	3	85	98	60	0.304766	0	0.652902	13.3507	16.0122	16.4911	-1.25421	3.94342	5.19763	0.00323908	0.587333	AACATAAAAACGTTAGGTCAAGGTGTAGC	29	26588211
piR-rno-66448	91	21	57	3471	1452	1454	13.8669	5.72195	12.4051	545.179	237.242	399.633	3.42823	8.62248	5.19425	0.0497312	0.95896	AAAAAACATTAGACTGTGAATCTAACCAC	29	26588211
piR-rno-2507818	2	1	1	71	86	53	0.304766	0.272474	0.217634	11.1518	14.0515	14.5671	-1.4542	3.7395	5.1937	0.00660356	0.678375	AAAAGAGGACAAATATCATTCTGAGGAGC	29	26588211
piR-rno-2783209	10	2	16	301	457	325	1.52383	0.544947	3.48215	47.2772	74.669	89.3265	0.963703	6.14005	5.17634	0.0302857	0.872844	AAAATTATTTGCCAGAGAACTACTAGA	27	26588211
piR-rno-735774	0	0	1	32	27	32	0	0	0.217634	5.02614	4.41152	8.79523	-2.53496	2.62705	5.16201	0.0479686	0.943029	GAATAGAGCAATGAAGTACGCACACAC	27	26588211
piR-rno-114015	1	0	3	106	60	46	0.152383	0	0.652902	16.6491	9.80337	12.6431	-1.44054	3.715	5.15554	0.0224612	0.860627	AACATTAGACTGTGAATCTAACAACAGGAAA	31	26588211
piR-rno-2207259	1	0	1	32	47	39	0.152383	0	0.217634	5.02614	7.67931	10.7192	-2.16269	2.98335	5.14604	0.0426891	0.923006	TCACAGTTAAATGCTGTGTAACAAT	25	26588211
piR-rno-399326	0	0	1	36	30	27	0	0	0.217634	5.65441	4.90169	7.42097	-2.53496	2.607	5.14196	0.0148552	0.800362	ATCGACAATTAGGGTTTACGACCTCGA	27	26588211
piR-rno-3754921	1	0	0	45	22	18	0.152383	0	0	7.06801	3.59457	4.94732	-2.72935	2.40689	5.13624	0.0361078	0.916475	TCTTCCAGGGTTTGGAATTATTTCAC	26	26588211
piR-rno-2320980	16	3	18	367	563	389	2.43813	0.817421	3.91741	57.6436	91.9883	106.917	1.31672	6.41981	5.10309	0.0290496	0.872844	AAAAAAAATTATTTGCCAGAGAACTACTAGA	31	26588211
piR-rno-2312573	1	0	0	38	28	17	0.152383	0	0	5.96854	4.57491	4.67247	-2.72935	2.37071	5.10006	0.0073183	0.678375	TTTCGTAGGTTTGAATCCTTCCAATCTAGCC	31	26588211
piR-rno-2074020	8	0	7	221	140	169	1.21907	0	1.52344	34.7118	22.8745	46.4498	0.0202971	5.12013	5.09984	0.037759	0.923006	ATTTCGGTTGGGGTGACCTCGGAGAAT	27	26588211
piR-rno-739252	5	3	8	177	238	204	0.761916	0.817421	1.74107	27.8008	38.8867	56.0696	0.271191	5.35822	5.08703	0.0399363	0.923006	GAATTGCAAATTCGAAGGTGTAGAGAAC	28	26588211
piR-rno-3707983	0	0	1	39	31	22	0	0	0.217634	6.12561	5.06508	6.04672	-2.53496	2.5474	5.08236	0.0025655	0.587333	TCCCAATGGTGCAGAAGCTATTAATGGTT	29	26588211
piR-rno-3073044	1	1	3	81	105	60	0.152383	0.272474	0.652902	12.7224	17.1559	16.4911	-1.12264	3.95944	5.08208	0.00768858	0.678375	AGATTAGGTCTAGTAGGTTTAAGG	24	26588211
piR-rno-717244	16	10	21	420	840	476	2.43813	2.72474	4.57032	65.9681	137.247	130.829	1.74175	6.80023	5.05848	0.0414948	0.923006	GAAAACAAACAAGTTTAACTTCTGCCAA	28	26588211
piR-rno-2894352	21	3	20	435	582	455	3.20005	0.817421	4.35268	68.3241	95.0927	125.057	1.53109	6.58883	5.05774	0.0290257	0.872844	AAATTCATTGTTAGGACCTAAGCCCA	26	26588211
piR-rno-2100888	0	1	0	47	36	20	0	0.272474	0	7.38215	5.88202	5.49702	-2.38968	2.6676	5.05728	0.00742907	0.678375	CTCCACCTAGCCGGGGTGTCTTCT	24	26588211
piR-rno-1980200	8	0	6	197	155	133	1.21907	0	1.3058	30.9422	25.3254	36.5552	-0.0867776	4.9561	5.04288	0.0104202	0.709875	TTTCATGTCGAATTGCAAATTCGAA	25	26588211
piR-rno-3333523	0	0	0	21	20	11	0	0	0	3.29841	3.26779	3.02336	-3.32193	1.72094	5.04287	0.000740447	0.511454	CTTAAGGAGAGGGCATCAAGCACA	24	26588211
piR-rno-2200407	1	0	0	28	21	24	0.152383	0	0	4.39787	3.43118	6.59642	-2.72935	2.29528	5.02463	0.0362905	0.918547	TAGGGTTTACGACCTCGATGTTGGACG	27	26588211
piR-rno-2128173	1	0	1	66	32	21	0.152383	0	0.217634	10.3664	5.22847	5.77187	-2.16269	2.85245	5.01514	0.0499662	0.95896	GCATACTGGAAAGTGTGCTTGAAAT	25	26588211
piR-rno-306299	0	2	2	96	81	46	0	0.544947	0.435268	15.0784	13.2346	12.6431	-1.22858	3.78157	5.01015	0.00201925	0.587333	AGTAGAAGCTGGAGCTGGAACAGGA	25	26588211
piR-rno-16045	2	1	4	139	93	69	0.304766	0.272474	0.870537	21.8323	15.1952	18.9647	-0.779442	4.2299	5.00934	0.0103975	0.709875	CTGTGACTAATGACATGAAAAATC	24	16778019
piR-rno-237233	4	0	1	72	73	46	0.609533	0	0.217634	11.3088	11.9274	12.6431	-1.41226	3.59213	5.0044	0.000163872	0.339764	ACTGCATTCATGGGCTATGTACTCCCAT	28	26588211
piR-rno-1118022	77	17	62	2481	1669	1096	11.7335	4.63205	13.4933	389.683	272.697	301.237	3.32955	8.3278	4.99825	0.0121816	0.732748	TAGGGACTAGAATGAATGGCTAAACGAGG	29	26588211
piR-rno-2371839	1	0	0	29	31	16	0.152383	0	0	4.55494	5.06508	4.39761	-2.72935	2.25476	4.9841	0.0010933	0.550015	AAAAACTAACCTAGAATGACTGCAT	25	26588211
piR-rno-3453570	10	4	17	367	448	284	1.52383	1.08989	3.69978	57.6436	73.1985	78.0577	1.14045	6.12377	4.98332	0.00740999	0.678375	GTTAGGTCAAGGTGTAGCCAATGAACCCG	29	26588211
piR-rno-2034349	3	0	3	109	71	56	0.45715	0	0.652902	17.1203	11.6007	15.3917	-1.08921	3.88793	4.97715	0.011802	0.732748	AAACATTAGACTGTGAATATATCAACAGGAA	31	26588211
piR-rno-401011	2	0	1	52	42	37	0.304766	0	0.217634	8.16748	6.86236	10.1695	-1.86705	3.08742	4.95447	0.012809	0.73987	ATCGGGTAGTCTTACCAATAGAACTTCCAAT	31	26588211
piR-rno-77021	2	3	3	121	132	77	0.304766	0.817421	0.652902	19.0051	21.5674	21.1635	-0.531789	4.37007	4.90186	0.00113593	0.550138	AAAAGGACTAGAATGAACAGAATAATA	27	26588211
piR-rno-3355846	111	16	72	3305	1486	1277	16.9145	4.35958	15.6697	519.106	242.797	350.985	3.63396	8.53552	4.90155	0.0464291	0.931508	GAATCAACCCGTCTATGTAGCAAAATAGT	29	26588211
piR-rno-1110145	1	0	2	37	69	33	0.152383	0	0.435268	5.81148	11.2739	9.07008	-1.7569	3.14053	4.89743	0.0322489	0.876348	TAGGATAGTGTGTATTGGTAGCACGGAGA	29	26588211
piR-rno-3288064	1	0	1	34	37	30	0.152383	0	0.217634	5.34028	6.04541	8.24553	-2.16269	2.732	4.89469	0.017633	0.815941	CCCAATAACGAAAGTAATTCTAATCATTT	29	26588211
piR-rno-2325853	10	4	21	410	451	304	1.52383	1.08989	4.57032	64.3974	73.6887	83.5547	1.31886	6.20907	4.89021	0.00459784	0.644354	AAAAAAAGGACTTGGCGGTACTTTATATCC	30	26588211
piR-rno-2404857	6	1	4	132	140	94	0.914299	0.272474	0.870537	20.7328	22.8745	25.836	-0.347821	4.53902	4.88684	0.00374193	0.587333	AAAAATATAGTCTTACAGTCCTTACCA	27	26588211
piR-rno-1744296	4	0	5	166	79	72	0.609533	0	1.08817	26.0731	12.9078	19.7893	-0.58662	4.29939	4.88601	0.0368987	0.923006	TGTTGATGGTGGGGAGGTAGTTCCTTCTTC	30	26588211
piR-rno-223308	1	0	3	83	37	48	0.152383	0	0.652902	13.0366	6.04541	13.1928	-1.44054	3.44072	4.88127	0.0460715	0.929286	ACGATTAAAGTCCTACGTGATCTA	24	26588211
piR-rno-153473	4	1	5	133	126	91	0.609533	0.272474	1.08817	20.8899	20.5871	25.0114	-0.402157	4.47656	4.87872	0.0035923	0.587333	AAGTAAAAGGAACTCGGCAAACAC	24	26588211
piR-rno-2422524	1	0	0	21	34	15	0.152383	0	0	3.29841	5.55524	4.12276	-2.72935	2.14583	4.87518	0.0224313	0.860627	AAAAATTACTCTGGTAAGATCCAGGGGA	28	26588211
piR-rno-2168020	11	4	6	273	220	174	1.67622	1.08989	1.3058	42.8793	35.9457	47.8241	0.543303	5.40314	4.85984	0.00692483	0.678375	GGTTAGCACTCTGGACTCTGAATCCAGCGAT	31	26588211
piR-rno-306300	3	3	6	177	163	103	0.45715	0.817421	1.3058	27.8008	26.6325	28.3096	-0.0587055	4.79082	4.84953	2.44876e-05	0.182407	AGTAGAAGCTGGAGCTGGAACAGGATGA	28	26588211
piR-rno-1029535	4	1	3	133	105	51	0.609533	0.272474	0.652902	20.8899	17.1559	14.0174	-0.709254	4.12552	4.83477	0.0133769	0.756541	TACGGACATCTGCCGAGACGTAAAC	25	26588211
piR-rno-846583	11	4	6	266	213	171	1.67622	1.08989	1.3058	41.7798	34.802	46.9995	0.543303	5.36785	4.82455	0.00766409	0.678375	GGTTAGCACTCTGGACTCTGAATCCAGCGA	30	26588211
piR-rno-3046708	4	0	3	91	97	50	0.609533	0	0.652902	14.2931	15.8488	13.7425	-0.941166	3.8805	4.82167	0.000775301	0.511454	ACTGTTAATATGAGTAACAAGAACCA	26	26588211
piR-rno-2993407	1	1	0	50	52	14	0.152383	0.272474	0	7.85335	8.49626	3.84791	-2.04919	2.77241	4.82161	0.0450214	0.923387	ACACAAGAACATATCTGACTATTA	24	26588211
piR-rno-3065881	5	1	5	190	107	72	0.761916	0.272474	1.08817	29.8427	17.4827	19.7893	-0.30843	4.49003	4.79846	0.028928	0.872844	AGAGAACTACTAGCTACAGCTTAAA	25	26588211
piR-rno-2409345	1	1	1	67	56	22	0.152383	0.272474	0.217634	10.5235	9.14981	6.04672	-1.67041	3.11659	4.787	0.0241182	0.860627	AAAAATCATAGAAGAACTTACAAACTTT	28	26588211
piR-rno-1939033	4	5	3	138	160	117	0.609533	1.36237	0.652902	21.6752	26.1423	32.1576	-0.0366226	4.74192	4.77854	0.0131577	0.749896	TTGGATCAGGACATCCCAATGGTGCA	26	26588211
piR-rno-3346902	7	3	9	222	224	152	1.06668	0.817421	1.95871	34.8689	36.5993	41.7773	0.465648	5.24216	4.77652	0.00259657	0.587333	GAAATACTGTTAATATGAGTAACAAGAACCA	31	26588211
piR-rno-262700	1	1	0	34	33	32	0.152383	0.272474	0	5.34028	5.39185	8.79523	-2.04919	2.72446	4.77365	0.0302462	0.872844	AGACTGTGAATCTAACAACAGGAAATCAA	29	26588211
piR-rno-2979232	3	0	5	137	82	53	0.45715	0	1.08817	21.5182	13.3979	14.5671	-0.701091	4.05262	4.75372	0.0228286	0.860627	AATTGGGCTAATCTATAGACCCATAG	26	26588211
piR-rno-1178156	4	2	11	143	233	153	0.609533	0.544947	2.39398	22.4606	38.0698	42.0522	0.359317	5.09989	4.74057	0.0301839	0.872844	TATTTGCCAGAGAACTACTAGCTACA	26	26588211
piR-rno-2079870	18	7	27	447	523	484	2.7429	1.90732	5.87612	70.2089	85.4527	133.028	1.85151	6.58991	4.7384	0.0387137	0.923006	CAGTAAGTAGGGTATTTAGCTGTTAACT	28	26588211
piR-rno-309429	0	0	1	37	22	14	0	0	0.217634	5.81148	3.59457	3.84791	-2.53496	2.17568	4.71064	0.0240096	0.860627	AGTCGAATGAATCTGAGGAGGCTTCTCAGTA	31	26588211
piR-rno-94539	47	11	50	1260	961	739	7.16201	2.99721	10.8817	197.904	157.017	203.115	2.83059	7.54003	4.70944	0.00561948	0.676406	AAAGGACTTGGCGGTACTTTATATCCATCT	30	26588211
piR-rno-571495	16	1	5	290	165	125	2.43813	0.272474	1.08817	45.5494	26.9593	34.3564	0.450231	5.15873	4.7085	0.0226126	0.860627	CACGTGGAAGCTCCAATTGCAGGCTCT	27	26588211	LTR
piR-rno-2346576	0	0	1	18	31	19	0	0	0.217634	2.82721	5.06508	5.22217	-2.53496	2.16075	4.69571	0.0299536	0.872844	AAAAAAGTTAAACGGCCGCGGTATCCTGAC	30	26588211
piR-rno-73771	44	12	47	965	950	804	6.70486	3.26968	10.2288	151.57	155.22	220.98	2.77283	7.45962	4.6868	0.0166948	0.800362	AAAACGTTAGGTCAAGGTGTAGCC	24	26588211
piR-rno-2490737	3	1	0	43	53	39	0.45715	0.272474	0	6.75388	8.65965	10.7192	-1.54285	3.13929	4.68214	0.0167563	0.800362	AAAACTGGCTTCGTCCACTGATTCCCACTA	30	26588211
piR-rno-2048405	1	1	0	29	32	31	0.152383	0.272474	0	4.55494	5.22847	8.52038	-2.04919	2.63256	4.68176	0.0392598	0.923006	ACGGAGAATTTTGAATTCTTAGGTATAGGT	30	26588211
piR-rno-769631	3	3	9	219	153	112	0.45715	0.817421	1.95871	34.3977	24.9986	30.7833	0.236045	4.91456	4.67851	0.00751519	0.678375	GAGCTGGAACAGGATGAACAGTATACTCC	29	26588211
piR-rno-2515186	1	0	1	30	42	19	0.152383	0	0.217634	4.71201	6.86236	5.22217	-2.16269	2.51067	4.67336	0.0130856	0.74851	AAAAGCATAATCACTTGTTCCTTAATTA	28	26588211
piR-rno-72561	19	4	5	226	284	198	2.89528	1.08989	1.08817	35.4971	46.4026	54.4205	0.840858	5.50906	4.66821	0.0144938	0.787723	AAAACAAGTTTAACTTCTGCACACAAAA	28	26588211
piR-rno-1973800	5	3	9	168	203	137	0.761916	0.817421	1.95871	26.3872	33.1681	37.6546	0.355409	5.02251	4.66711	0.0100201	0.691733	TTTATGAGAGGAGATAAGTCGTAAC	25	26588211
piR-rno-574208	2	0	0	45	25	14	0.304766	0	0	7.06801	4.08474	3.84791	-2.31051	2.35056	4.66107	0.0407913	0.923006	CACTTGTTCCTTAATTAGGGACTAG	25	26588211
piR-rno-1826033	1	0	1	24	40	23	0.152383	0	0.217634	3.76961	6.53558	6.32157	-2.16269	2.49627	4.65896	0.0253316	0.861363	TTCAACTAACCACAAAGATATCGGAACCC	29	26588211
piR-rno-81888	15	4	9	251	268	212	2.28575	1.08989	1.95871	39.4238	43.7884	58.2684	0.909287	5.56255	4.65327	0.0150994	0.800362	AAACAAGTAGAACACTACCAACTCCATAAA	30	26588211
piR-rno-3470323	0	1	1	33	41	28	0	0.272474	0.217634	5.18321	6.69897	7.69583	-1.92484	2.72814	4.65298	0.0120983	0.732748	TAAAAACAACCTAATGGGCTAAAACAAA	28	26588211
piR-rno-167615	7	2	7	148	198	111	1.06668	0.544947	1.52344	23.2459	32.3511	30.5085	0.195377	4.84809	4.65271	0.00938716	0.678375	AATCGGAGGCCAACCAGTAGAACACCC	27	26588211
piR-rno-2828760	40	4	25	707	391	519	6.09533	1.08989	5.44085	111.046	63.8853	142.648	2.10725	6.72737	4.62012	0.0465287	0.931524	AAAATTTCGGTTGGGGTGACCTCGGAG	27	26588211
piR-rno-3258984	17	3	5	204	304	127	2.59051	0.817421	1.08817	32.0417	49.6704	34.9061	0.676901	5.28439	4.60749	0.0198273	0.855589	CAGGAGTGAACCCCCTCTACTAAGGCTTCCA	31	26588211
piR-rno-142875	4	0	2	91	38	43	0.609533	0	0.435268	14.2931	6.2088	11.8186	-1.15757	3.44274	4.60031	0.0480666	0.943066	AAGCATCTGGCCTACACCCAGAAGAATTCA	30	26588211
piR-rno-2305632	0	0	1	23	31	13	0	0	0.217634	3.61254	5.06508	3.57306	-2.53496	2.06473	4.59969	0.0131862	0.749896	TTGATAGCAACATGATGACTATTA	24	26588211
piR-rno-261487	20	4	15	416	293	266	3.04766	1.08989	3.26451	65.3398	47.8731	73.1103	1.36028	5.95902	4.59874	0.0146812	0.795705	AGACGAGAAGACCCTATGGAGCTTC	25	26588211
piR-rno-292154	5	3	4	106	181	72	0.761916	0.817421	0.870537	16.6491	29.5735	19.7893	-0.125597	4.46623	4.59183	0.0321165	0.87396	AGGACACCAATGATACTGAAGCTATG	26	26588211
piR-rno-1034217	3	2	2	98	69	54	0.45715	0.544947	0.435268	15.3926	11.2739	14.8419	-0.788061	3.80076	4.58882	0.00917628	0.678375	TACTAGACCTAATCTGACTAGAAAAGA	27	26588211
piR-rno-1499286	0	3	4	74	103	69	0	0.817421	0.870537	11.623	16.8291	18.9647	-0.593675	3.99146	4.58514	0.0184892	0.842881	TGAGTAAGCATTAGACTGTACCACCA	26	26588211
piR-rno-2770141	1	0	2	44	45	24	0.152383	0	0.435268	6.91095	7.35253	6.59642	-1.7569	2.8183	4.5752	7.01544e-05	0.229405	AAAATTAAAACTCAAAGGACTTGGCGGTA	29	26588211
piR-rno-3189403	7	3	11	162	241	160	1.06668	0.817421	2.39398	25.4448	39.3769	43.9761	0.60978	5.18452	4.57474	0.0239013	0.860627	ATGTGAAAATTCATTGTTAGGACCTAAGC	29	26588211
piR-rno-2458906	2	0	0	33	26	17	0.304766	0	0	5.18321	4.24813	4.67247	-2.31051	2.26342	4.57393	0.00126535	0.577354	AAAACATTTCAACACTGACTAATC	24	26588211
piR-rno-1095065	3	3	8	165	141	108	0.45715	0.817421	1.74107	25.916	23.0379	29.6839	0.144327	4.71768	4.57336	0.00445918	0.637003	TAGCCAAAAGAGGGACAGCTCTTTAGGAAA	30	26588211
piR-rno-280645	3	3	8	165	141	108	0.45715	0.817421	1.74107	25.916	23.0379	29.6839	0.144327	4.71768	4.57336	0.00445918	0.637003	AGCCAAAAGAGGGACAGCTCTTTAGGAAA	29	26588211
piR-rno-787629	59	25	58	1456	1035	1019	8.99061	6.81184	12.6228	228.689	169.108	280.073	3.25928	7.82054	4.56126	0.0209917	0.860627	GATTAAAGTCCTACGTGATCTGAGTTCAGA	30	26588211
piR-rno-3333857	33	21	45	595	1161	750	5.02865	5.72195	9.79354	93.4548	189.695	206.138	2.79661	7.35046	4.55386	0.0468172	0.935389	CTTAGAAAACAAACAAGTTTAACTTCTGCCA	31	26588211
piR-rno-2354011	6	0	10	191	153	88	0.914299	0	2.17634	29.9998	24.9986	24.1869	0.176596	4.72765	4.55106	0.00235099	0.587333	AAAAAATTATTTTCGGCGTAAAACG	25	26588211
piR-rno-525747	5	1	6	120	120	82	0.761916	0.272474	1.3058	18.848	19.6067	22.5378	-0.184318	4.35268	4.537	0.00194075	0.587333	ATTTATATAATGCACGATAGCTAAGACCC	29	26588211
piR-rno-2676098	1	1	0	35	28	23	0.152383	0.272474	0	5.49734	4.57491	6.32157	-2.04919	2.47628	4.52547	0.00769555	0.678375	AAAATCTTATCTATAGGAGCAGTATTC	27	26588211
piR-rno-2828761	49	5	32	771	468	620	7.46678	1.36237	6.96429	121.099	76.4663	170.408	2.42344	6.93967	4.51623	0.0488069	0.953776	AAAATTTCGGTTGGGGTGACCTCGGAGAA	29	26588211
piR-rno-2923335	10	5	25	341	419	268	1.52383	1.36237	5.44085	53.5598	68.4602	73.66	1.52391	6.0296	4.5057	0.00696919	0.678375	AACTCAAAGGACTTGGCGGTACTTT	25	26588211
piR-rno-73167	24	6	47	909	472	504	3.6572	1.63484	10.2288	142.774	77.1199	138.525	2.39879	6.90175	4.50295	0.0311661	0.872844	AAAACATTAGACTGTGAATCTAACAACAGGA	31	26588211
piR-rno-3402847	5	1	6	139	116	68	0.761916	0.272474	1.3058	21.8323	18.9532	18.6899	-0.184318	4.31652	4.50083	0.00140485	0.587333	GCGTAAAACGTGCCAACTATAAATCTCATA	30	26588211
piR-rno-3439051	4	1	1	72	45	45	0.609533	0.272474	0.217634	11.3088	7.35253	12.3683	-1.09991	3.38449	4.4844	0.0220312	0.860627	GTCAATTATCGAATCATAGGTACTAACCC	29	26588211
piR-rno-2480843	1	1	0	24	39	21	0.152383	0.272474	0	3.76961	6.37219	5.77187	-2.04919	2.43418	4.48337	0.0215497	0.860627	AAAACTAGTACTTATAGACATCAGCCCAC	29	26588211
piR-rno-170302	1	0	6	80	71	53	0.152383	0	1.3058	12.5654	11.6007	14.5671	-0.770873	3.70166	4.47254	0.00130722	0.582902	AATGAAGCGGAAAGAAATGGGCTACA	26	26588211
piR-rno-3043706	2	3	0	47	65	48	0.304766	0.817421	0	7.38215	10.6203	13.1928	-1.07685	3.3921	4.46895	0.0250678	0.860627	ACTGATTCCCACTATTCTCAGGCTATAC	28	26588211
piR-rno-1840896	2	2	2	58	71	51	0.304766	0.544947	0.435268	9.10988	11.6007	14.0174	-0.920496	3.54547	4.46597	0.0155912	0.800362	TTCATAGCAACGGGATTTCATGGCCTCC	28	26588211
piR-rno-3735944	12	6	11	252	285	177	1.8286	1.63484	2.39398	39.5809	46.566	48.6486	1.03736	5.49287	4.45551	0.00384481	0.590617	TCTAGAGGAGCCTGTTCTATAATCG	25	26588211
piR-rno-558245	2	0	7	101	82	62	0.304766	0	1.52344	15.8638	13.3979	17.0408	-0.495325	3.95737	4.4527	0.00167573	0.587333	CAATGAAGCGGAAAGAAATGGGCTACA	27	26588211
piR-rno-1813103	21	9	37	548	621	429	3.20005	2.45226	8.05246	86.0727	101.465	117.911	2.22288	6.67124	4.44836	0.00715154	0.678375	TTAGGTCAAGGTGTAGCCAATGAAGCGGA	29	26588211
piR-rno-665517	2	1	0	35	32	29	0.304766	0.272474	0	5.49734	5.22847	7.97068	-1.77392	2.6627	4.43662	0.019221	0.855589	CTATGTAGCAAAATAGTGGGAAGA	24	26588211
piR-rno-301654	6	3	11	147	186	153	0.914299	0.817421	2.39398	23.0888	30.3905	42.0522	0.560942	4.99747	4.43652	0.0304095	0.872844	AGGGTTTACGACCTCGATGTTGGATCAGGA	30	26588211
piR-rno-170301	1	0	5	68	60	44	0.152383	0	1.08817	10.6806	9.80337	12.0934	-0.961513	3.45406	4.41557	0.000834176	0.511454	AATGAAGCGGAAAGAAATGGGCTAC	25	26588211
piR-rno-1966427	1	1	1	42	41	23	0.152383	0.272474	0.217634	6.59681	6.69897	6.32157	-1.67041	2.73099	4.4014	0.000101484	0.267749	TTTAACCTAGACTCACAAGTCAAAGTAAT	29	26588211
piR-rno-641673	1	0	1	35	30	12	0.152383	0	0.217634	5.49734	4.90169	3.29821	-2.16269	2.22211	4.3848	0.0203268	0.855589	CGATCAACTGAAGCAGCAACAAAATATTT	29	26588211
piR-rno-3183757	1	1	0	25	43	14	0.152383	0.272474	0	3.92667	7.02575	3.84791	-2.04919	2.33155	4.38074	0.043821	0.923387	ATGGATTCAAAAATCCCATAAACACCA	27	26588211
piR-rno-2512752	0	2	1	39	47	29	0	0.544947	0.217634	6.12561	7.67931	7.97068	-1.49739	2.87942	4.37681	0.00414324	0.611205	AAAAGATTGTTAGTGGATGTATTGGGTGCTT	31	26588211
piR-rno-226800	1	0	1	21	29	20	0.152383	0	0.217634	3.29841	4.7383	5.49702	-2.16269	2.20515	4.36785	0.0200586	0.855589	ACGTTCTACCTTACCCCTTCTCGC	24	26588211
piR-rno-2962790	0	0	3	30	46	26	0	0	0.652902	4.71201	7.51592	7.14612	-1.65456	2.71326	4.36782	0.0149748	0.800362	AATCAGTTAATTCTGAAAAAAACTCA	26	26588211
piR-rno-2131694	6	3	3	116	99	75	0.914299	0.817421	0.652902	18.2198	16.1756	20.6138	-0.160243	4.20448	4.36473	0.00517574	0.659859	GCCCGGATAGCACTCTGGACTCTGAATCC	29	26588211
piR-rno-2481243	0	2	1	41	52	24	0	0.544947	0.217634	6.43974	8.49626	6.59642	-1.49739	2.86344	4.36083	0.00651363	0.678375	AAAACTATATACCGCCATCTTCAGCGAACCC	31	26588211
piR-rno-2105401	1	1	0	34	29	16	0.152383	0.272474	0	5.34028	4.7383	4.39761	-2.04919	2.30024	4.34943	0.00188301	0.587333	CTGGAAAAAAAGAACCCTTCGGAT	24	26588211
piR-rno-2427538	3	0	0	21	35	22	0.45715	0	0	3.29841	5.71863	6.04672	-1.98631	2.3565	4.34281	0.0272171	0.872844	AAAAATTGTTGTAACCATTATTATGTTCCC	30	26588211
piR-rno-100820	1	0	5	62	55	42	0.152383	0	1.08817	9.73815	8.98642	11.5437	-0.961513	3.349	4.31052	0.00195611	0.587333	AAATGAAGCGGAAAGAAATGGGCT	24	26588211
piR-rno-1300873	66	27	56	1382	957	798	10.0573	7.35679	12.1875	217.067	156.364	219.331	3.31719	7.62708	4.30989	0.011569	0.732748	TCGATGTTGGATCAGGACATCCCAA	25	26588211
piR-rno-3678361	20	16	17	472	462	277	3.04766	4.35958	3.69978	74.1356	75.486	76.1337	1.92689	6.23557	4.30868	4.50459e-07	0.00883801	TCACTAACAAATTTATGAGAGGAGATA	27	26588211
piR-rno-2481219	2	1	2	47	49	35	0.304766	0.272474	0.435268	7.38215	8.00609	9.61978	-1.19264	3.07656	4.2692	0.00663646	0.678375	AAAACTATAGCTACAGAAAAAACGAATA	28	26588211
piR-rno-543109	15	8	7	195	265	171	2.28575	2.17979	1.52344	30.6281	43.2982	46.9995	1.06786	5.33659	4.26873	0.0161538	0.800362	CAAACAAGTTTAACTTCTGCCCAAA	25	26588211
piR-rno-905158	16	4	18	395	249	168	2.43813	1.08989	3.91741	62.0414	40.684	46.175	1.36838	5.63615	4.26776	0.0166935	0.800362	TAAAAGGAACTCGGCAAACACGAA	24	26588211
piR-rno-466325	0	0	1	14	25	12	0	0	0.217634	2.19894	4.08474	3.29821	-2.53496	1.71982	4.25478	0.027586	0.872844	ATGGCCAATGCTCTGAAATTTGCGGCTC	28	26588211
piR-rno-2342190	0	3	3	56	72	44	0	0.817421	0.652902	8.79575	11.764	12.0934	-0.760949	3.45739	4.21834	0.00738022	0.678375	AAAAAAGATATCGGAACCCTCTAC	24	26588211
piR-rno-3208663	3	1	5	59	70	67	0.45715	0.272474	1.08817	9.26695	11.4373	18.415	-0.5024	3.71587	4.21827	0.0448984	0.923387	ATTGGATAGAAGTAATCCATTGGTCTTAG	29	26588211
piR-rno-3234929	4	6	10	108	194	141	0.609533	1.63484	2.17634	16.9632	31.6976	38.754	0.654043	4.86979	4.21574	0.0491878	0.958357	CAAGAAAGTTTAAGTAGAATATCAGCTTT	29	26588211
piR-rno-2597110	3	0	0	25	33	16	0.45715	0	0	3.92667	5.39185	4.39761	-1.98631	2.22405	4.21037	0.00491558	0.659859	AAAATAGCAACTGCATTCATGGGCT	25	26588211
piR-rno-698172	1	0	5	47	56	42	0.152383	0	1.08817	7.38215	9.14981	11.5437	-0.961513	3.24162	4.20313	0.0126431	0.738922	CTTAAAACTCAAAGGACTTGGCGGTA	26	26588211
piR-rno-1974233	3	1	4	102	57	33	0.45715	0.272474	0.870537	16.0208	9.3132	9.07008	-0.658842	3.53207	4.19091	0.0400256	0.923006	TTTATTCAACCGATAGCACTAGCAGTACGA	30	26588211
piR-rno-1777756	11	6	6	184	171	116	1.67622	1.63484	1.3058	28.9003	27.9396	31.8827	0.712776	4.89114	4.17836	0.00163785	0.587333	TNGTTAGCACTCTGGACTCTGAATCCAGCGA	31	26588211
piR-rno-2795418	4	0	2	50	48	29	0.609533	0	0.435268	7.85335	7.8427	7.97068	-1.15757	2.998	4.15557	0.000327627	0.401753	AAAATTCCTATTGTCCTAGCTGCGGTAACGC	31	26588211
piR-rno-824539	5	2	2	84	53	50	0.761916	0.544947	0.435268	13.1936	8.65965	13.7425	-0.554886	3.58078	4.13567	0.0194685	0.855589	GGAATAGTAGGGACAGCTTTAAGT	24	26588211
piR-rno-303456	2	2	9	106	113	68	0.304766	0.544947	1.95871	16.6491	18.463	18.6899	0.0512195	4.17265	4.12143	4.75648e-05	0.229405	AGGTGTAGCCAATGAAGCGGAAAGAAATGG	30	26588211
piR-rno-2321485	1	1	2	31	43	29	0.152383	0.272474	0.435268	4.86908	7.02575	7.97068	-1.37068	2.74885	4.11954	0.0196746	0.855589	AAAAAAACAACCTAATGGGCTAAAACAAA	29	26588211
piR-rno-3196353	1	0	5	72	33	34	0.152383	0	1.08817	11.3088	5.39185	9.34493	-0.961513	3.13453	4.09604	0.0373018	0.923006	ATTAGACTGTGAATCTAACAACAGGAAATCG	31	26588211
piR-rno-3343423	3	2	5	62	80	64	0.45715	0.544947	1.08817	9.73815	13.0712	17.5905	-0.32779	3.76199	4.08978	0.0295252	0.872844	GAAAATGTTGGTCTAAACCCTTCCCGTACT	30	26588211
piR-rno-2698960	4	1	3	48	64	47	0.609533	0.272474	0.652902	7.53921	10.4569	12.918	-0.709254	3.37917	4.08842	0.0237224	0.860627	AAAATGAGAATCAAAATGAACGAAAATCT	29	26588211
piR-rno-150040	14	3	19	242	244	170	2.13337	0.817421	4.13505	38.0102	39.867	46.7247	1.2998	5.37969	4.07989	0.00190195	0.587333	AAGGCACTAAAGTAAGCACAAGAACAAACAT	31	26588211
piR-rno-2135303	11	1	9	175	157	62	1.67622	0.272474	1.95871	27.4867	25.6522	17.0408	0.487965	4.55417	4.06621	0.0184689	0.842881	GCCTCCTTAATTGGAGGTAAGATT	24	26588211
piR-rno-3342262	3	1	1	48	41	23	0.45715	0.272474	0.217634	7.53921	6.69897	6.32157	-1.2662	2.79769	4.06389	0.00219576	0.587333	GAAAACTGATCAGCTTCTATAGTT	24	26588211
piR-rno-315228	2	0	1	30	18	21	0.304766	0	0.217634	4.71201	2.94101	5.77187	-1.86705	2.19376	4.06081	0.0336115	0.879278	AGTTCAGACCGGAGCAATCCAGGTCGGTTTC	31	26588211
piR-rno-221375	1	0	6	54	54	42	0.152383	0	1.3058	8.48162	8.82303	11.5437	-0.770873	3.28038	4.05125	0.00477917	0.655715	ACGAAAGGACAAGAGAAATGGAGCC	25	26588211
piR-rno-2385565	7	3	3	97	86	63	1.06668	0.817421	0.652902	15.2355	14.0515	17.3156	-0.0805932	3.96663	4.04723	0.00373335	0.587333	AAAAAGCACTCTGGACTCTGAATCCAGC	28	26588211
piR-rno-611241	4	1	10	114	96	78	0.609533	0.272474	2.17634	17.9056	15.6854	21.4384	0.162789	4.20501	4.04222	0.00483368	0.658589	CCAATGAAGCGGAAAGAAATGGGCTACA	28	26588211
piR-rno-101063	2	3	4	73	72	51	0.304766	0.817421	0.870537	11.4659	11.764	14.0174	-0.3879	3.64568	4.03358	0.00329481	0.587333	AAATGACACATGAGCAAAAGCCCACTTTGCC	31	26588211
piR-rno-119318	72	41	84	1296	1061	1038	10.9716	11.1714	18.2813	203.559	173.356	285.295	3.76285	7.78684	4.02398	0.0245556	0.860627	AACGATTAAAGTCCTACGTGATCTGAGT	28	26588211
piR-rno-2526240	21	12	8	301	231	192	3.20005	3.26968	1.74107	47.2772	37.743	52.7714	1.50433	5.52452	4.02019	0.00947013	0.678375	AAAAGGTTAGCACTCTGGACTCTGAATCCA	30	26588211
piR-rno-881136	2	0	1	27	18	21	0.304766	0	0.217634	4.24081	2.94101	5.77187	-1.86705	2.14336	4.01041	0.0354518	0.909692	GTTCAGACCGGAGCAATCCAGGTCGGTTTC	30	26588211
piR-rno-221268	7	2	11	161	115	90	1.06668	0.544947	2.39398	25.2878	18.7898	24.7366	0.521254	4.52595	4.00469	0.00621187	0.678375	ACGAAACCCTTTATGAAACTAAAGGACAAAA	31	26588211
piR-rno-2337361	15	13	52	422	586	418	2.28575	3.54216	11.317	66.2823	95.7463	114.888	2.53977	6.52991	3.99014	0.0221216	0.860627	AAAAAACTCAAAGGACTTGGCGGTACTTT	29	26588211
piR-rno-170303	3	1	12	104	108	83	0.45715	0.272474	2.61161	16.335	17.6461	22.8126	0.279465	4.2503	3.97083	0.00618278	0.678375	AATGAAGCGGAAAGAAATGGGCTACATTTT	30	26588211
piR-rno-2504923	38	10	42	578	492	400	5.79056	2.72474	9.14063	90.7847	80.3877	109.94	2.58143	6.55158	3.97015	0.00742683	0.678375	AAAAGACCTCGATGTTGGATCAGGACAAAAA	31	26588211
piR-rno-128730	2	0	4	43	41	34	0.304766	0	0.870537	6.75388	6.69897	9.34493	-1.02395	2.94472	3.96867	0.00969983	0.681035	AAGAAAGTATGCAAAAACTGCTAATT	26	26588211
piR-rno-73621	3	1	2	44	48	28	0.45715	0.272474	0.435268	6.91095	7.8427	7.69583	-1.03417	2.9228	3.95697	0.00114963	0.550138	AAAACGACATCAAAAAAATTGTAGCTTTC	29	26588211
piR-rno-3028906	2	0	2	36	25	22	0.304766	0	0.435268	5.65441	4.08474	6.04672	-1.52833	2.42276	3.95109	0.011194	0.729806	ACCTGAACCAATGTCACCTCCTACAGCTTT	30	26588211
piR-rno-489371	10	7	40	278	370	319	1.52383	1.90732	8.70537	43.6646	60.4541	87.6774	2.05155	6.00072	3.94917	0.0391545	0.923006	ATTAAAAAAAGTAAAAGGAACTCGGCA	27	26588211
piR-rno-786632	6	1	2	62	45	44	0.914299	0.272474	0.435268	9.73815	7.35253	12.0934	-0.642323	3.2969	3.93923	0.0198032	0.855589	GATGGTGGGGAGGTAGTTCCTTCTTCTTGA	30	26588211
piR-rno-2349869	1	1	2	32	30	27	0.152383	0.272474	0.435268	5.02614	4.90169	7.42097	-1.37068	2.55654	3.92722	0.0206609	0.855589	AAAAAATCAGTTAATTCTGAAAAAACTCAG	30	26588211
piR-rno-322272	1	2	0	25	43	14	0.152383	0.544947	0	3.92667	7.02575	3.84791	-1.58882	2.33155	3.92037	0.04326	0.923006	ANATGGATTCAAAAATCCCATAAACACCAA	30	26588211
piR-rno-418366	1	1	2	37	41	17	0.152383	0.272474	0.435268	5.81148	6.69897	4.67247	-1.37068	2.54291	3.91359	0.0102957	0.706301	ATGAAAGTATGCAAGAACTGCTAATTC	27	26588211
piR-rno-2170658	5	0	1	31	30	33	0.761916	0	0.217634	4.86908	4.90169	9.07008	-1.22933	2.67362	3.90295	0.047502	0.93831	GTATTCTTCTTTGCCGGATTTTTCTGAGC	29	26588211
piR-rno-963517	3	0	3	40	43	27	0.45715	0	0.652902	6.28268	7.02575	7.42097	-1.08921	2.80937	3.89859	0.000300324	0.401753	TAAGGAAGCCTGCTAGGATGCTTCCTAAT	29	26588211
piR-rno-2529249	1	0	3	38	27	21	0.152383	0	0.652902	5.96854	4.41152	5.77187	-1.44054	2.45522	3.89577	0.00393971	0.590617	AAAAGTATTGGAGAAAGAAATTTACT	26	26588211
piR-rno-422441	1	0	3	30	31	23	0.152383	0	0.652902	4.71201	5.06508	6.32157	-1.44054	2.45054	3.89109	0.00393962	0.590617	ATGAAGCGGAAAGAAATGGGCTACAT	26	26588211
piR-rno-2363567	4	2	1	42	37	41	0.609533	0.544947	0.217634	6.59681	6.04541	11.2689	-0.843289	3.01263	3.85592	0.0446845	0.923387	AAAAACATCACCTCTAGCATAACAAGTATTA	31	26588211
piR-rno-2420073	5	1	5	79	57	47	0.761916	0.272474	1.08817	12.4083	9.3132	12.918	-0.30843	3.54182	3.85025	0.00838523	0.678375	AAAAATGTAGCAAAATAGTGGGAAGATTT	29	26588211
piR-rno-3018780	3	0	10	84	83	52	0.45715	0	2.17634	13.1936	13.5613	14.2922	-0.0323438	3.78476	3.8171	0.000506551	0.473263	ACCCCACTATGCTTAGCCCTAAACT	25	26588211
piR-rno-794997	6	4	3	76	79	58	0.914299	1.08989	0.652902	11.9371	12.9078	15.9414	-0.0207811	3.77562	3.7964	0.00832753	0.678375	GCACTCTGGACTCTGAATCCAGCGATCC	28	26588211
piR-rno-2340024	24	14	40	419	449	325	3.6572	3.81463	8.70537	65.811	73.3619	89.3265	2.45744	6.25298	3.79554	0.00689905	0.678375	AAAAAAGAAAGTATGCAAGAACTG	24	26588211
piR-rno-2901413	4	4	18	146	130	137	0.609533	1.08989	3.91741	22.9318	21.2406	37.6546	0.979865	4.77482	3.79496	0.0353614	0.909293	AACAAATCAAAATGTAAACTTAAAATATA	29	26588211
piR-rno-2340025	28	14	42	456	470	340	4.26673	3.81463	9.14063	71.6225	76.7931	93.4493	2.54613	6.33488	3.78875	0.00515257	0.659859	AAAAAAGAAAGTATGCAAGAACTGC	25	26588211
piR-rno-3183351	2	0	2	20	26	24	0.304766	0	0.435268	3.14134	4.24813	6.59642	-1.52833	2.25156	3.77989	0.0473129	0.937131	ATGGAGCTTCAATTTACTAGTTCA	24	26588211
piR-rno-2975479	3	0	3	49	27	25	0.45715	0	0.652902	7.69628	4.41152	6.87127	-1.08921	2.684	3.77322	0.0229113	0.860627	AATTATCGAATCATAGGTACTAACCCA	27	26588211
piR-rno-842966	4	6	8	84	117	94	0.609533	1.63484	1.74107	13.1936	19.1166	25.836	0.514484	4.28407	3.76959	0.037435	0.923006	GGTAAAATGGCTGAGTAAGCATTAGACTGTA	31	26588211
piR-rno-2852617	10	2	6	143	76	54	1.52383	0.544947	1.3058	22.4606	12.4176	14.8419	0.292619	4.05947	3.76686	0.0351965	0.906482	AAACTAAAGGACAAAGGAGGATTT	24	26588211
piR-rno-2482222	3	0	2	33	40	15	0.45715	0	0.435268	5.18321	6.53558	4.12276	-1.33107	2.42775	3.75882	0.0157429	0.800362	AAAACTCAAATTAGATTGGCATTCATATA	29	26588211
piR-rno-66298	2	1	3	37	30	35	0.304766	0.272474	0.652902	5.81148	4.90169	9.61978	-0.971296	2.78192	3.75321	0.0469396	0.93593	AAAAAACAACTGCTCAACCCTATCAACACT	30	26588211
piR-rno-228369	68	32	122	1139	1141	918	10.3621	8.71916	26.5514	178.899	186.427	252.313	3.93648	7.68636	3.74988	0.0110794	0.729806	ACTAATTATTTTCGGCGTAAAACGTGC	27	26588211
piR-rno-2410425	2	1	2	39	38	16	0.304766	0.272474	0.435268	6.12561	6.2088	4.39761	-1.19264	2.50522	3.69785	0.0120058	0.732748	AAAAATCCCAATGGTGCAGAAGCTATTA	28	26588211
piR-rno-422440	1	0	3	27	28	19	0.152383	0	0.652902	4.24081	4.57491	5.22217	-1.44054	2.2568	3.69734	0.000454414	0.469242	ATGAAGCGGAAAGAAATGGGCTACA	25	26588211
piR-rno-637067	24	18	41	418	437	325	3.6572	4.90453	8.923	65.654	71.4012	89.3265	2.5676	6.23956	3.67196	0.00789911	0.678375	CCTTTTACAAGAAAGTATGCAAGAACTCC	29	26588211
piR-rno-2077344	4	3	2	54	51	38	0.609533	0.817421	0.435268	8.48162	8.33287	10.4443	-0.472448	3.19948	3.67193	0.00540268	0.663804	CACTCTGGACTCTGAATCCAGCGATCCGA	29	26588211
piR-rno-2929831	101	39	87	1295	823	865	15.3907	10.6265	18.9342	203.402	134.47	237.746	3.91493	7.58476	3.66983	0.0275892	0.872844	AAGAAAGTATGCAAGAACAGCTAAT	25	26588211
piR-rno-2065930	0	2	6	49	44	43	0	0.544947	1.3058	7.69628	7.18914	11.8186	-0.480121	3.17014	3.65026	0.0240001	0.860627	AGTGAAAATTCATTGTTAGGACAT	24	26588211
piR-rno-434293	6	3	6	65	77	68	0.914299	0.817421	1.3058	10.2094	12.581	18.6899	0.153816	3.79979	3.64597	0.0363299	0.918547	ATGAGAGGAGATAAGTCGTAACAAGGT	27	26588211
piR-rno-2340026	37	19	56	524	554	406	5.63818	5.177	12.1875	82.3031	90.5178	111.589	2.95746	6.56839	3.61093	0.00686472	0.678375	AAAAAAGAAAGTATGCAAGAACTGCT	26	26588211
piR-rno-2378661	37	19	56	524	554	406	5.63818	5.177	12.1875	82.3031	90.5178	111.589	2.95746	6.56839	3.61093	0.00686472	0.678375	AAAAAGAAAGTATGCAAGAACTGCT	25	26588211
piR-rno-3302610	9	6	17	138	166	132	1.37145	1.63484	3.69978	21.6752	27.1227	36.2803	1.22364	4.83083	3.60719	0.022893	0.860627	CGAAAATGTTGGTCTAAACCCTTCCCGTACT	31	26588211
piR-rno-227506	12	1	9	138	70	68	1.8286	0.272474	1.95871	21.6752	11.4373	18.6899	0.539293	4.11831	3.57902	0.0312904	0.872844	ACTAAAGGACAAAGGAGGATTTAGT	25	26588211
piR-rno-2077343	4	3	2	49	47	36	0.609533	0.817421	0.435268	7.69628	7.67931	9.89463	-0.472448	3.09143	3.56388	0.00769458	0.678375	CACTCTGGACTCTGAATCCAGCGATCCG	28	26588211
piR-rno-2340027	38	20	59	527	560	410	5.79056	5.44947	12.8404	82.7743	91.4981	112.689	3.02269	6.58126	3.55857	0.00684504	0.678375	AAAAAAGAAAGTATGCAAGAACTGCTA	27	26588211
piR-rno-128733	39	21	62	531	569	417	5.94295	5.72195	13.4933	83.4025	92.9686	114.613	3.0851	6.60132	3.51622	0.00717512	0.678375	AAGAAAGTATGCAAGAACTGCTAA	24	26588211
piR-rno-2340028	39	21	62	531	569	417	5.94295	5.72195	13.4933	83.4025	92.9686	114.613	3.0851	6.60132	3.51622	0.00717512	0.678375	AAAAAAGAAAGTATGCAAGAACTGCTAA	28	26588211
piR-rno-2385453	1	1	4	24	43	26	0.152383	0.272474	0.870537	3.76961	7.02575	7.14612	-0.91105	2.60419	3.51524	0.0332459	0.877825	AAAAAGCACATAATATAGCTCAAGACGC	28	26588211
piR-rno-2077333	83	25	28	753	409	400	12.6478	6.81184	6.09376	118.271	66.8263	109.94	3.10732	6.62126	3.51394	0.0283604	0.872844	CACTCTGGACTCTGAATCAAGCGATCCGAGT	31	26588211
piR-rno-2077341	4	3	2	49	43	35	0.609533	0.817421	0.435268	7.69628	7.02575	9.61978	-0.472448	3.03807	3.51052	0.00948862	0.678375	CACTCTGGACTCTGAATCCAGCGATCAGAGT	31	26588211
piR-rno-128740	47	23	72	598	663	481	7.16201	6.2669	15.6697	93.926	108.327	132.203	3.29271	6.80201	3.50929	0.00822571	0.678375	AAGAAAGTATGCAAGAACTGCTAATTCAT	29	26588211
piR-rno-128735	42	23	68	560	623	454	6.4001	6.2669	14.7991	87.9575	101.792	124.782	3.21029	6.71347	3.50318	0.00878454	0.678375	AAGAAAGTATGCAAGAACTGCTAAT	25	26588211
piR-rno-2323616	42	23	68	560	623	454	6.4001	6.2669	14.7991	87.9575	101.792	124.782	3.21029	6.71347	3.50318	0.00878454	0.678375	AAAAAAAGAAAGTATGCAAGAACTGCTAAT	30	26588211
piR-rno-2340029	42	23	68	560	623	454	6.4001	6.2669	14.7991	87.9575	101.792	124.782	3.21029	6.71347	3.50318	0.00878454	0.678375	AAAAAAGAAAGTATGCAAGAACTGCTAAT	29	26588211
piR-rno-2378662	42	23	68	560	623	454	6.4001	6.2669	14.7991	87.9575	101.792	124.782	3.21029	6.71347	3.50318	0.00878454	0.678375	AAAAAGAAAGTATGCAAGAACTGCTAAT	28	26588211
piR-rno-74658	42	23	68	560	623	454	6.4001	6.2669	14.7991	87.9575	101.792	124.782	3.21029	6.71347	3.50318	0.00878454	0.678375	AAAAGAAAGTATGCAAGAACTGCTAAT	27	26588211
piR-rno-87898	42	23	68	560	623	454	6.4001	6.2669	14.7991	87.9575	101.792	124.782	3.21029	6.71347	3.50318	0.00878454	0.678375	AAAGAAAGTATGCAAGAACTGCTAAT	26	26588211
piR-rno-128738	47	23	72	596	657	478	7.16201	6.2669	15.6697	93.6119	107.347	131.379	3.29271	6.79284	3.50013	0.00808339	0.678375	AAGAAAGTATGCAAGAACTGCTAATTCA	28	26588211
piR-rno-128737	46	23	72	593	649	473	7.00963	6.2669	15.6697	93.1407	106.04	130.004	3.28521	6.77911	3.49389	0.00771216	0.678375	AAGAAAGTATGCAAGAACTGCTAATTC	27	26588211
piR-rno-2340031	46	23	72	593	649	473	7.00963	6.2669	15.6697	93.1407	106.04	130.004	3.28521	6.77911	3.49389	0.00771216	0.678375	AAAAAAGAAAGTATGCAAGAACTGCTAATTC	31	26588211
piR-rno-2378663	46	23	72	593	649	473	7.00963	6.2669	15.6697	93.1407	106.04	130.004	3.28521	6.77911	3.49389	0.00771216	0.678375	AAAAAGAAAGTATGCAAGAACTGCTAATTC	30	26588211
piR-rno-87899	46	23	72	593	649	473	7.00963	6.2669	15.6697	93.1407	106.04	130.004	3.28521	6.77911	3.49389	0.00771216	0.678375	AAAGAAAGTATGCAAGAACTGCTAATTC	28	26588211
piR-rno-2077348	4	3	2	49	44	33	0.609533	0.817421	0.435268	7.69628	7.18914	9.07008	-0.472448	3.01528	3.48773	0.00447763	0.637003	CACTCTGGACTCTGAATCCAGTGATCCGGGT	31	26588211
piR-rno-128736	45	23	71	578	639	467	6.85725	6.2669	15.452	90.7847	104.406	128.355	3.26684	6.7542	3.48736	0.00852968	0.678375	AAGAAAGTATGCAAGAACTGCTAATT	26	26588211
piR-rno-2340030	45	23	71	578	639	467	6.85725	6.2669	15.452	90.7847	104.406	128.355	3.26684	6.7542	3.48736	0.00852968	0.678375	AAAAAAGAAAGTATGCAAGAACTGCTAATT	30	26588211
piR-rno-128739	48	23	73	596	658	481	7.31439	6.2669	15.8873	93.6119	107.51	132.203	3.31076	6.79712	3.48637	0.00848863	0.678375	AAGAAAGTATGCAAGAACTGCTAATTCAA	29	26588211
piR-rno-128743	47	23	76	628	661	481	7.16201	6.2669	16.5402	98.638	108	132.203	3.33481	6.82078	3.48597	0.00523925	0.659859	AAGAAAGTATGCAAGAACTGCTAATTT	27	26588211
piR-rno-2122319	7	2	6	51	77	55	1.06668	0.544947	1.3058	8.01041	12.581	15.1168	0.100948	3.58529	3.48434	0.0330544	0.877825	GAGGGCTCAACTGTCTCTTACTTTC	25	26588211
piR-rno-128741	48	23	76	603	673	489	7.31439	6.2669	16.5402	94.7114	109.961	134.402	3.34206	6.82177	3.47972	0.00836618	0.678375	AAGAAAGTATGCAAGAACTGCTAATTCATG	30	26588211
piR-rno-87900	48	23	76	603	673	489	7.31439	6.2669	16.5402	94.7114	109.961	134.402	3.34206	6.82177	3.47972	0.00836618	0.678375	AAAGAAAGTATGCAAGAACTGCTAATTCATG	31	26588211
piR-rno-2077335	4	3	2	49	44	32	0.609533	0.817421	0.435268	7.69628	7.18914	8.79523	-0.472448	2.99884	3.47128	0.00286934	0.587333	CACTCTGGACTCTGAATCCAGAGATCCGAGT	31	26588211
piR-rno-2077336	4	3	2	49	44	32	0.609533	0.817421	0.435268	7.69628	7.18914	8.79523	-0.472448	2.99884	3.47128	0.00286934	0.587333	CACTCTGGACTCTGAATCCAGCAATCCGAGT	31	26588211
piR-rno-2077347	4	3	2	50	43	32	0.609533	0.817421	0.435268	7.85335	7.02575	8.79523	-0.472448	2.99846	3.4709	0.00356371	0.587333	CACTCTGGACTCTGAATCCAGCGATCTGAGT	31	26588211
piR-rno-2077334	4	3	2	49	43	32	0.609533	0.817421	0.435268	7.69628	7.02575	8.79523	-0.472448	2.98897	3.46142	0.00371136	0.587333	CACTCTGGACTCTGAATCCAGAGATACGAGT	31	26588211
piR-rno-2077337	4	3	2	49	43	32	0.609533	0.817421	0.435268	7.69628	7.02575	8.79523	-0.472448	2.98897	3.46142	0.00371136	0.587333	CACTCTGGACTCTGAATCCAGCGAGCCGAGT	31	26588211
piR-rno-2077338	4	3	2	49	43	32	0.609533	0.817421	0.435268	7.69628	7.02575	8.79523	-0.472448	2.98897	3.46142	0.00371136	0.587333	CACTCTGGACTCTGAATCCAGCGAT	25	26588211
piR-rno-2077339	4	3	2	49	43	32	0.609533	0.817421	0.435268	7.69628	7.02575	8.79523	-0.472448	2.98897	3.46142	0.00371136	0.587333	CACTCTGGACTCTGAATCCAGCGATACGA	29	26588211
piR-rno-2077340	4	3	2	49	43	32	0.609533	0.817421	0.435268	7.69628	7.02575	8.79523	-0.472448	2.98897	3.46142	0.00371136	0.587333	CACTCTGGACTCTGAATCCAGCGATCAGA	29	26588211
piR-rno-2077342	4	3	2	49	43	32	0.609533	0.817421	0.435268	7.69628	7.02575	8.79523	-0.472448	2.98897	3.46142	0.00371136	0.587333	CACTCTGGACTCTGAATCCAGCGATCC	27	26588211
piR-rno-2077346	4	3	2	49	43	32	0.609533	0.817421	0.435268	7.69628	7.02575	8.79523	-0.472448	2.98897	3.46142	0.00371136	0.587333	CACTCTGGACTCTGAATCCAGCGATCNGA	29	26588211
piR-rno-2512499	4	1	0	23	25	18	0.609533	0.272474	0	3.61254	4.08474	4.94732	-1.34372	2.10932	3.45304	0.00371513	0.587333	AAAAGATTCTTCGGCCACCCAGAAGTGT	28	26588211
piR-rno-196236	19	6	31	198	259	184	2.89528	1.63484	6.74666	31.0993	42.3179	50.5726	1.9482	5.3726	3.4244	0.0163962	0.800362	ACACCCCCACGGGACTCAGCAGTGATAAA	29	26588211
piR-rno-1794802	2	0	4	31	33	19	0.304766	0	0.870537	4.86908	5.39185	5.22217	-1.02395	2.39535	3.4193	0.000312047	0.401753	TTAAGGAGAGGGCATCAAGCACAA	24	26588211
piR-rno-2020061	2	2	4	31	45	33	0.304766	0.544947	0.870537	4.86908	7.35253	9.07008	-0.570428	2.84744	3.41787	0.0312884	0.872844	TTTTCTTTTCCCAGAGAACATTACGAAACC	30	26588211
piR-rno-79081	14	3	16	138	135	100	2.13337	0.817421	3.48215	21.6752	22.0576	27.4851	1.16627	4.57527	3.409	0.00298818	0.587333	AAAATGAAGAGTCAGTCTTCTCAGGACACCA	31	26588211
piR-rno-2514032	6	7	15	117	121	105	0.914299	1.90732	3.26451	18.3768	19.7701	28.8593	1.08998	4.48771	3.39773	0.0214973	0.860627	AAAAGCAATCCAGGTCGGTTTCTATCTAT	29	26588211
piR-rno-2169166	3	0	4	32	32	24	0.45715	0	0.870537	5.02614	5.22847	6.59642	-0.88214	2.51526	3.3974	0.00268694	0.587333	GGTTGGTAAATTTCGTGCCAGCCACCGCGGT	31	26588211
piR-rno-572632	4	3	2	46	40	31	0.609533	0.817421	0.435268	7.22508	6.53558	8.52038	-0.472448	2.91208	3.38453	0.00579393	0.678375	CACTCTGGACTCTGAATCCAGCGA	24	26588211
piR-rno-2929833	64	24	75	651	638	483	9.75253	6.53937	16.3226	102.251	104.243	132.753	3.45569	6.8225	3.36681	0.00575291	0.678375	AAGAAAGTATGCAAGAACTGCCAAT	25	26588211
piR-rno-2929832	64	24	75	650	637	483	9.75253	6.53937	16.3226	102.094	104.079	132.753	3.45569	6.82114	3.36545	0.00586555	0.678375	AAGAAAGTATGCAAGAACTGCCAA	24	26588211
piR-rno-422442	1	1	8	41	47	40	0.152383	0.272474	1.74107	6.43974	7.67931	10.994	-0.282831	3.08254	3.36537	0.019762	0.855589	ATGAAGCGGAAAGAAATGGGCTACATTT	28	26588211
piR-rno-2581735	5	2	12	73	76	70	0.761916	0.544947	2.61161	11.4659	12.4176	19.2396	0.491759	3.85543	3.36367	0.0267241	0.872844	AAAATACGAAAGGACAAGAGAAATGGAG	28	26588211
piR-rno-2664190	1	4	3	39	40	35	0.152383	1.08989	0.652902	6.12561	6.53558	9.61978	-0.450623	2.91207	3.3627	0.0203554	0.855589	AAAATCGGTTGGGGTGACCTCGGAGAATA	29	26588211
piR-rno-178008	4	3	8	60	86	43	0.609533	0.817421	1.74107	9.42402	14.0515	11.8186	0.209153	3.5686	3.35945	0.0111717	0.729806	AATGTCATCGTCACAGCCCATGCATTCGT	29	26588211
piR-rno-1004938	11	3	3	69	69	47	1.67622	0.817421	0.652902	10.8376	11.2739	12.918	0.200186	3.55784	3.35765	0.000711501	0.511454	TACAGGCGTAAAAGTATTCAGCTGACT	27	26588211
piR-rno-2119032	6	8	16	98	132	114	0.914299	2.17979	3.48215	15.3926	21.5674	31.333	1.19666	4.51503	3.31837	0.0442242	0.923387	GAGAAAGACATAATGGTTATGAAATTGGTTT	31	26588211
piR-rno-2929834	47	27	72	544	591	429	7.16201	7.35679	15.6697	85.4444	96.5632	117.911	3.34523	6.64491	3.29968	0.00710432	0.678375	AAGAAAGTATGCAAGAACTGCTAAA	25	26588211
piR-rno-1462837	1	4	2	46	42	17	0.152383	1.08989	0.435268	7.22508	6.86236	4.67247	-0.601251	2.66751	3.26876	0.0118597	0.732748	TGACTATGAAGACCTATGCTTTGAC	25	26588211
piR-rno-2967098	1	2	2	18	26	22	0.152383	0.544947	0.435268	2.82721	4.24813	6.04672	-1.06633	2.16157	3.2279	0.0482793	0.946294	AATGAATTAACTAGAAAATCCTTAACA	27	26588211
piR-rno-1308433	8	8	16	103	114	110	1.21907	2.17979	3.48215	16.1779	18.6264	30.2336	1.25922	4.44489	3.18566	0.043786	0.923387	TCGTGGGGAGGTAGTTCCTTCTTCTTGACCA	31	26588211
piR-rno-128713	7	1	9	56	74	40	1.06668	0.272474	1.95871	8.79575	12.0908	10.994	0.262178	3.42316	3.16098	0.00331256	0.587333	AAGAAAGTACGCAAGAACTGCTAATT	26	26588211
piR-rno-3591359	5	2	11	81	68	42	0.761916	0.544947	2.39398	12.7224	11.1105	11.5437	0.41534	3.57195	3.15661	0.000190489	0.339764	TAGAGAGCTTAATTGAATAGAGCACAAAA	29	26588211
piR-rno-3354276	1	1	2	15	19	15	0.152383	0.272474	0.435268	2.356	3.1044	4.12276	-1.37068	1.72001	3.09069	0.027109	0.872844	GAAGTATTCTTCTTTGCCGGATTTT	25	26588211
piR-rno-2049929	131	41	64	1103	530	455	19.9622	11.1714	13.9286	173.245	86.5965	125.057	3.91846	7.0045	3.08604	0.0443114	0.923387	ACTCTGGACTCTGAATCTAGCGATCCGAGT	30	26588211
piR-rno-2049930	131	41	64	1103	530	455	19.9622	11.1714	13.9286	173.245	86.5965	125.057	3.91846	7.0045	3.08604	0.0443114	0.923387	ACTCTGGACTCTGAATCTAGCGATCCGAGTT	31	26588211
piR-rno-317976	14	6	28	157	133	140	2.13337	1.63484	6.09376	24.6595	21.7308	38.4791	1.76014	4.8273	3.06716	0.0326804	0.877825	AGTTGTAGGGGGTTCGAATCCTTCCTTTCT	30	26588211
piR-rno-2114359	1	1	3	16	21	19	0.152383	0.272474	0.652902	2.51307	3.43118	5.22217	-1.12264	1.93438	3.05702	0.0473082	0.937131	GAATTTTGAATTCTTAGGTGTAGG	24	26588211
piR-rno-3127824	4	4	2	34	41	28	0.609533	1.08989	0.435268	5.34028	6.69897	7.69583	-0.301221	2.73949	3.04071	0.00897594	0.678375	ATACCTAAAACATATGGCTTTCTTACCA	28	26588211
piR-rno-2105720	25	6	11	192	107	67	3.80958	1.63484	2.39398	30.1569	17.4827	18.415	1.43978	4.46716	3.02738	0.0386351	0.923006	CTGGACTCTGAATCTAGCGATCCGAGTT	28	26588211
piR-rno-128742	74	32	116	655	723	543	11.2764	8.71916	25.2456	102.879	118.131	149.244	3.92413	6.94858	3.02444	0.00854113	0.678375	AAGAAAGTATGCAAGAACTGCTAATTCATGA	31	26588211
piR-rno-176656	16	10	19	116	159	118	2.43813	2.72474	4.13505	18.2198	25.9789	32.4324	1.67776	4.68053	3.00277	0.0302073	0.872844	AATGGCTAAACGAGGGTTCAACTGTCTCT	29	26588211
piR-rno-181212	17	5	5	82	91	50	2.59051	1.36237	1.08817	12.8795	14.8684	13.7425	0.832162	3.80014	2.96798	0.000109174	0.267749	AATTCCTATTGTCCTAGCCAAAGAACA	27	26588211
piR-rno-128734	64	34	97	553	616	447	9.75253	9.26411	21.1105	86.858	100.648	122.858	3.75229	6.69425	2.94196	0.00718464	0.678375	AAGAAAGTATGCAAGAACTGCTAAAAAAAA	30	26588211
piR-rno-2929842	7	4	16	89	101	47	1.06668	1.08989	3.48215	13.979	16.5023	12.918	0.98519	3.86458	2.87939	0.000984786	0.539029	AAGAAAGTATGCANGAACTGCTAAT	25	26588211
piR-rno-1055454	1	1	11	50	58	19	0.152383	0.272474	2.39398	7.85335	9.47659	5.22217	0.0560436	2.92929	2.87325	0.0166232	0.800362	TAGAAAGTATGCAAGAACTGCTAAT	25	26588211
piR-rno-1678545	99	43	35	555	389	332	15.0859	11.7164	7.6172	87.1722	63.5585	91.2505	3.53271	6.33558	2.80286	0.0114191	0.732748	TGGTTAGCACTCTGGACTCTGAATCC	26	26588211
piR-rno-2240447	45	13	20	302	167	107	6.85725	3.54216	4.35268	47.4342	27.2861	29.409	2.32693	5.12142	2.79449	0.0402318	0.923006	TCTGGACTCTGAATCTAGCGATCCGAGTT	29	26588211
piR-rno-289494	9	6	13	83	77	60	1.37145	1.63484	2.82924	13.0366	12.581	16.4911	1.03223	3.82132	2.7891	0.00529146	0.659859	AGGAAAGTATGCAAGAACTGCTAATT	26	26588211
piR-rno-314501	8	0	11	63	40	36	1.21907	0	2.39398	9.89522	6.53558	9.89463	0.383328	3.14977	2.76644	0.00778405	0.678375	AGTTAATTCTGAAAAAACTCAGAAGAGAGTA	31	26588211
piR-rno-2518558	33	14	31	184	248	136	5.02865	3.81463	6.74666	28.9003	40.5206	37.3797	2.40508	5.15786	2.75278	0.00950831	0.678375	AAAAGCTATTAATGGTTCGTTTGTTCA	27	26588211
piR-rno-1678546	102	49	38	574	414	342	15.5431	13.3512	8.2701	90.1564	67.6433	93.999	3.64249	6.39288	2.7504	0.00927017	0.678375	TGGTTAGCACTCTGGACTCTGAATCCAGCG	30	26588211
piR-rno-1678547	102	49	38	574	414	342	15.5431	13.3512	8.2701	90.1564	67.6433	93.999	3.64249	6.39288	2.7504	0.00927017	0.678375	TGGTTAGCACTCTGGACTCTGAATCCAGCGT	31	26588211
piR-rno-1678548	102	49	39	574	414	344	15.5431	13.3512	8.48773	90.1564	67.6433	94.5487	3.65084	6.39602	2.74518	0.00979087	0.681194	TGGTTAGCACTCTGGACTCTGAATCCAGCT	30	26588211
piR-rno-120833	9	1	10	49	51	40	1.37145	0.272474	2.17634	7.69628	8.33287	10.994	0.457774	3.18709	2.72932	0.00608461	0.678375	AACTAAGCTATCGGGCCCATACCCCGAA	28	26588211
piR-rno-261353	42	16	55	363	254	195	6.4001	4.35958	11.9699	57.0153	41.5009	53.5959	2.94045	5.66687	2.72642	0.00429929	0.629492	AGACCTTCCAGTGAAGAGGCTGGAATCTC	29	26588211
piR-rno-4017966	9	4	9	51	50	47	1.37145	1.08989	1.95871	8.01041	8.16948	12.918	0.65384	3.29268	2.63884	0.0334998	0.877825	TTGCAATGATGACTTGAAAAATCTGTC	27	26588211
piR-rno-3186605	155	62	53	747	516	442	23.6194	16.8934	11.5346	117.329	84.309	121.484	4.12508	6.75231	2.62723	0.0112845	0.730699	ATGGTTAGCACTCTGGACTCTGAATCC	27	26588211
piR-rno-2474919	23	7	29	145	110	115	3.50481	1.90732	6.31139	22.7747	17.9728	31.6079	2.00282	4.59804	2.59521	0.0276153	0.872844	AAAACGCAAGGGAATGGTGAAAGACTA	27	26588211
piR-rno-2346521	3	1	6	31	16	20	0.45715	0.272474	1.3058	4.86908	2.61423	5.49702	-0.361275	2.14626	2.50753	0.0403219	0.923006	AAAAAAGTGTATGACAACCCGGATA	25	26588211
piR-rno-2929815	7	5	9	43	48	42	1.06668	1.36237	1.95871	6.75388	7.8427	11.5437	0.643936	3.1397	2.49577	0.0341827	0.890013	AAGAAAGNATGCAAGAACTGCTAA	24	26588211
piR-rno-3240019	3	3	8	42	34	19	0.45715	0.817421	1.74107	6.59681	5.55524	5.22217	0.144327	2.55861	2.41429	0.00108362	0.550015	CAATGGAAGGACTGTAAGACTTGAGCT	27	26588211
piR-rno-2596685	3	3	11	26	40	33	0.45715	0.817421	2.39398	4.08374	6.53558	9.07008	0.403648	2.7362	2.33255	0.0497942	0.95896	AAAATAGATTGAGCCAGTAAGTAGGGTATTT	31	26588211
piR-rno-71398	6	1	13	47	27	35	0.914299	0.272474	2.82924	7.38215	4.41152	9.61978	0.524738	2.85555	2.33082	0.0422716	0.923006	AAAAATGAAGAGTCAATCTTCTCAGGACAC	30	26588211
piR-rno-2529719	52	24	47	185	301	145	7.92393	6.53937	10.2288	29.0574	49.1803	39.8534	3.05844	5.30245	2.24402	0.0296717	0.872844	AAAAGTCAATCTTCTCAGGACACCA	25	26588211
piR-rno-1458820	7	3	9	54	30	20	1.06668	0.817421	1.95871	8.48162	4.90169	5.49702	0.465648	2.67659	2.21094	0.0358275	0.911889	TGACCTTCCAGTGAAGAGGCTGGAAT	26	26588211
piR-rno-1086602	4	4	8	26	32	25	0.609533	1.08989	1.74107	4.08374	5.22847	6.87127	0.318269	2.45799	2.13972	0.0221592	0.860627	TAGATTGAAGCCAGTAAGTAGGGTATTTAG	30	26588211
piR-rno-608265	10	1	14	51	28	35	1.52383	0.272474	3.04688	8.01041	4.57491	9.61978	0.777699	2.90722	2.12952	0.0402327	0.923006	CCAAAAATGAAGAGTCAATCTTCTCAGGACA	31	26588211
piR-rno-3595701	4	4	8	25	31	25	0.609533	1.08989	1.74107	3.92667	5.06508	6.87127	0.318269	2.42966	2.11139	0.0280409	0.872844	TAGATTGAAGCCAGTAAGTAGGGTATTTA	29	26588211
piR-rno-1086601	4	4	8	25	30	24	0.609533	1.08989	1.74107	3.92667	4.90169	6.59642	0.318269	2.39001	2.07174	0.0229774	0.860627	TAGATTGAAGCCAGTAAGTAGGGTATTT	28	26588211
piR-rno-2407059	8	3	9	46	29	21	1.21907	0.817421	1.95871	7.22508	4.7383	5.77187	0.517761	2.58778	2.07002	0.0122763	0.732748	AAAAATCAAGAAGAAGGAACTACCTC	26	26588211
piR-rno-2407060	8	3	9	46	29	21	1.21907	0.817421	1.95871	7.22508	4.7383	5.77187	0.517761	2.58778	2.07002	0.0122763	0.732748	AAAAATCAAGAAGAAGGAACTACCTCCCC	29	26588211
piR-rno-2407061	8	3	9	46	29	21	1.21907	0.817421	1.95871	7.22508	4.7383	5.77187	0.517761	2.58778	2.07002	0.0122763	0.732748	AAAAATCAAGAAGAAGGAACTACCTCCCCA	30	26588211
piR-rno-377649	8	3	9	46	29	21	1.21907	0.817421	1.95871	7.22508	4.7383	5.77187	0.517761	2.58778	2.07002	0.0122763	0.732748	ATCAAGAAGAAGGAACTACCTCCC	24	26588211
piR-rno-377650	8	3	9	46	29	21	1.21907	0.817421	1.95871	7.22508	4.7383	5.77187	0.517761	2.58778	2.07002	0.0122763	0.732748	ATCAAGAAGAAGGAACTACCTCCCC	25	26588211
piR-rno-2388163	30	14	30	102	159	70	4.5715	3.81463	6.52902	16.0208	25.9789	19.2396	2.34247	4.35847	2.016	0.0272296	0.872844	AAAAAGCTATTAATGGTTCGTTTGTTC	27	26588211
piR-rno-1678544	10	12	5	30	60	31	1.52383	3.26968	1.08817	4.71201	9.80337	8.52038	1.04304	2.95951	1.91647	0.0478882	0.942394	TGGTTAGCACTCTGGACTCTGAATC	25	26588211
piR-rno-2064437	18	5	32	62	89	64	2.7429	1.36237	6.96429	9.73815	14.5417	17.5905	1.92214	3.81319	1.89105	0.0258801	0.862289	AGTAAGGTCAGCTAACTAAGCTATCGGGT	29	26588211
piR-rno-3321223	8	3	6	32	24	14	1.21907	0.817421	1.3058	5.02614	3.92135	3.84791	0.279884	2.12603	1.84614	0.00734237	0.678375	CTCCCGCCTCTTTTCTGAAAAAAAAA	26	26588211
piR-rno-825794	22	7	18	63	68	44	3.35243	1.90732	3.91741	9.89522	11.1105	12.0934	1.65949	3.47678	1.81728	0.000811412	0.511454	GGACAATAGGAATTGAACCTACACCTAAGA	30	26588211
piR-rno-876461	21	28	16	70	131	64	3.20005	7.62926	3.48215	10.9947	21.404	17.5905	2.28407	4.06721	1.78315	0.0417657	0.923006	GTGTAATGGTGAGCACTCTGGACT	24	26588211
piR-rno-3350392	17	6	9	49	27	27	2.59051	1.63484	1.95871	7.69628	4.41152	7.42097	1.11194	2.72456	1.61263	0.043773	0.923387	GAACTAAAAAATTTCGGTTGGGGTGAN	27	26588211
piR-rno-849612	23	8	7	58	38	25	3.50481	2.17979	1.52344	9.10988	6.2088	6.87127	1.32347	2.90625	1.58277	0.0126686	0.738922	GNCCGGCTAGCTCAGTCGGTAGAGCATGAGA	31	26588211	LTR
piR-rno-862752	23	8	7	58	38	25	3.50481	2.17979	1.52344	9.10988	6.2088	6.87127	1.32347	2.90625	1.58277	0.0126686	0.738922	GTCCGGCTAGCTCAGTCGGTAGAGCATGAGA	31	26588211	LTR
piR-rno-648793	58	24	30	183	113	68	8.83823	6.53937	6.52902	28.7433	18.463	18.6899	2.88796	4.46371	1.57576	0.0436189	0.923387	CGGTTAGCACTCTGGACTTTGAATCCAGCGA	31	26588211
piR-rno-2351341	7	12	12	32	50	25	1.06668	3.26968	2.61161	5.02614	8.16948	6.87127	1.27262	2.76319	1.49058	0.0211569	0.860627	AAAAAATGACATCTGCTTTCCTAAAT	26	26588211
piR-rno-2126828	27	10	13	77	48	27	4.11435	2.72474	2.82924	12.0942	7.8427	7.42097	1.73239	3.20465	1.47226	0.0486636	0.951923	GCACTCTGGACTTTGAATCCAGCGATCCGA	30	26588211
piR-rno-833817	23	8	7	55	32	23	3.50481	2.17979	1.52344	8.63868	5.22847	6.32157	1.32347	2.7718	1.44832	0.030071	0.872844	GGCCGGCTAGCTCAGTCGGTAGAGCATGAGA	31	26588211	LTR
piR-rno-214297	23	8	8	56	30	24	3.50481	2.17979	1.74107	8.79575	4.90169	6.59642	1.3647	2.77918	1.41448	0.0446563	0.923387	ACCCGGCTAGCTCAGTCGGTAGAGCATGAGA	31	26588211	SINE
piR-rno-750728	23	8	8	54	30	24	3.50481	2.17979	1.74107	8.48162	4.90169	6.59642	1.3647	2.757	1.3923	0.0370512	0.923006	GACCGGCTAGCTCAGTCGGTAGAGCATGAGA	31	26588211	LTR
piR-rno-626177	23	8	7	53	29	23	3.50481	2.17979	1.52344	8.32455	4.7383	6.32157	1.32347	2.71402	1.39055	0.0391606	0.923006	CCGGCTAGCTCAGTCGGTAGAGCATGAGA	29	26588211
piR-rno-621853	23	8	8	54	30	23	3.50481	2.17979	1.74107	8.48162	4.90169	6.32157	1.3647	2.73732	1.37262	0.0399362	0.923006	CCCGGCTAGCTCAGTCGGTAGAGCATGAGA	30	26588211
piR-rno-2967577	8	22	20	46	68	32	1.21907	5.99442	4.35268	7.22508	11.1105	8.79523	1.98382	3.19276	1.20894	0.0472608	0.937131	AATGACATCTGCTTTCCTAAATTT	24	26588211
piR-rno-2686651	20	9	18	36	44	29	3.04766	2.45226	3.91741	5.65441	7.18914	7.97068	1.6956	2.81518	1.11958	0.0138049	0.769465	AAAATGAACTAAAAAATTTCGGTTGGGGTG	30	26588211
piR-rno-1112377	17	8	13	40	37	15	2.59051	2.17979	2.82924	6.28268	6.04541	4.12276	1.39681	2.4812	1.08439	0.0414689	0.923006	TAGGATTTGCTGAAGGAGGCAGAGGCAGGA	30	26588211	SINE
piR-rno-2086554	40	18	15	66	74	28	6.09533	4.90453	3.26451	10.3664	12.0908	7.69583	2.27941	3.34355	1.06414	0.0325908	0.877825	CCCGGCTAGCTCAGTCGGTAGAGCATAGGAC	31	26588211
piR-rno-802759	38	18	15	60	72	27	5.79056	4.90453	3.26451	9.42402	11.764	7.42097	2.2489	3.26849	1.01959	0.0392183	0.923006	GCCCGGATAGCTCAGTCGGTAGAGCATA	28	26588211
piR-rno-3398912	47	19	15	68	77	31	7.16201	5.177	3.26451	10.6806	12.581	8.52038	2.40631	3.41873	1.01241	0.0295149	0.872844	GCCCGGCTAGCTCAGTCGGTAGAGCATA	28	26588211
piR-rno-802892	47	19	15	68	76	31	7.16201	5.177	3.26451	10.6806	12.4176	8.52038	2.40631	3.41136	1.00505	0.0285225	0.872844	GCCCGGCTAGCTCAGTCGGTAGAGCATAAG	30	26588211	LTR

[truncated: 37 more sheets: Table S11, Table S12, Table S13, Table S14, Table S15, Table S16, Table S17, Table S18, Table S19, Table S20, Table S21, Table S22, Table S23, Table S24, Table S25, Table S26, Table S27, Table S28, Table S29, Table S30 …]
